# Supplementary material for: Consensus-building conversation leads to neural alignment
Source: Nat Commun. 2024 May 10;15:3936. doi: 10.1038/s41467-023-43253-8 (PMC11087652; doi:10.1038/s41467-023-43253-8)
Supplement: Supplementary file 4 — Supplementary Data 1 [file 41467_2023_43253_MOESM4_ESM.xlsx]

## Sheet: Sheet1
x	y	z	atlas_label	peak_stat	mean_stat	ci_lo	ci_hi	range_lo	range_hi	run	group_label	analysis_name
-41	58	3	L Middle frontal gyrus (F2)	-0.244013	-0.18776	-0.198207	-0.177313	-0.244013	-0.100119	1	beta_fall_01	Change
-17	-92	-3	L Occipital pole	0.323431	0.213116	0.206866	0.219366	0.110539	0.323431	1	beta_fall_02	Change
-20	-11	60	L Superior part of the precentral sulcus	0.186923	0.147103	0.139868	0.154338	0.0655703	0.186923	1	beta_fall_02	Change
7	-50	54	R Precuneus (medial part of P1)	0.245224	0.176662	0.173322	0.180003	0.108712	0.245224	1	beta_fall_02	Change
-17	-74	0	L Calcarine sulcus	0.257028	0.196181	0.18958	0.202782	0.135108	0.257028	1	beta_fall_02	Change
-2	-86	21	L Cuneus (O6)	0.252855	0.221946	0.21679	0.227102	0.155623	0.252855	1	beta_fall_02	Change
16	-86	27	R Superior occipital gyrus (O1)	0.326569	0.238815	0.230409	0.24722	0.105316	0.326569	1	beta_fall_02	Change
22	-8	60	R Superior part of the precentral sulcus	0.269206	0.160154	0.154766	0.165543	-0.103998	0.269206	1	beta_fall_02	Change
19	-62	-9	R Lingual gyrus, lingual part of the medial occipito-temporal gyrus, (O5)	0.231955	0.171366	0.161565	0.181168	0.104345	0.231955	1	beta_fall_02	Change
25	-71	27	R Parieto-occipital sulcus (or fissure)	0.236678	0.173978	0.164633	0.183323	0.105705	0.236678	1	beta_fall_02	Change
-17	-32	72	L Postcentral gyrus	-0.336703	-0.241761	-0.24936	-0.234163	-0.336703	-0.138216	1	beta_spring_19_01	Change
-26	-68	60	L Superior parietal lobule (lateral part of P1)	0.266501	0.195497	0.186337	0.204658	0.15788	0.266501	1	beta_spring_19_01	Change
-23	-74	-33	L Cerebellum	-0.184359	-0.136423	-0.146278	-0.126567	-0.184359	-0.0950967	1	beta_spring_19_01	Change
19	-35	75	R Postcentral gyrus	-0.312008	-0.230046	-0.240966	-0.219125	-0.312008	-0.141762	1	beta_spring_19_01	Change
58	-44	36	R Supramarginal gyrus	0.334839	0.244665	0.238004	0.251327	0.168613	0.334839	1	beta_winter_01	Change
31	-41	66	R Superior parietal lobule (lateral part of P1)	0.323654	0.205933	0.202473	0.209392	0.0976732	0.323654	2	beta_fall_02	Change
-20	-11	63	L Superior part of the precentral sulcus	0.207156	0.164828	0.156972	0.172683	0.117721	0.207156	2	beta_fall_02	Change
-14	-89	27	L Superior occipital gyrus (O1)	0.243697	0.173067	0.164229	0.181904	0.123667	0.243697	2	beta_fall_02	Change
1	-83	-3	L Lingual gyrus, lingual part of the medial occipito-temporal gyrus, (O5)	0.349648	0.234864	0.226092	0.243637	0.162872	0.349648	2	beta_fall_02	Change
13	-95	6	R Occipital pole	0.323238	0.217051	0.210958	0.223145	0.106588	0.323238	2	beta_fall_02	Change
22	-8	69	R Precentral gyrus	0.345313	0.194091	0.186881	0.201301	0.0791646	0.345313	2	beta_fall_02	Change
46	-47	-6	R Lateral occipito-temporal sulcus	0.300188	0.19677	0.189192	0.204349	-0.133472	0.300188	2	beta_fall_02	Change
46	-11	48	R Precentral gyrus	0.199114	0.153173	0.145636	0.160709	0.10298	0.199114	2	beta_fall_02	Change
-17	-44	66	L Superior parietal lobule (lateral part of P1)	-0.453261	-0.358013	-0.369648	-0.346378	-0.453261	-0.270223	2	beta_spring_03	Change
4	-68	18	R Cuneus (O6)	-0.367103	-0.312181	-0.320122	-0.304239	-0.367103	-0.257747	2	beta_spring_03	Change
-35	-38	60	L Postcentral gyrus	-0.31477	-0.210059	-0.238024	-0.182095	-0.31477	0.210223	2	beta_spring_19_01	Change
-32	-8	66	L Precentral gyrus	-0.299292	-0.223003	-0.230733	-0.215273	-0.299292	-0.116304	2	beta_spring_19_02	Change
7	19	42	R Middle-anterior part of the cingulate gyrus and sulcus (aMCC)	-0.291577	-0.19917	-0.20695	-0.191389	-0.291577	-0.102627	2	beta_spring_19_02	Change
19	-2	27	R Pericallosal sulcus (S of corpus callosum)	-0.328755	-0.194595	-0.203565	-0.185624	-0.328755	-0.0933624	2	beta_spring_19_02	Change
-2	-89	21	L Cuneus (O6)	0.313579	0.24858	0.243368	0.253792	0.208731	0.313579	2	beta_winter_01	Change
-2	22	30	L Middle-anterior part of the cingulate gyrus and sulcus (aMCC)	0.29572	0.217723	0.207793	0.227654	0.163148	0.29572	2	beta_winter_01	Change
-47	-71	18	L Middle occipital gyrus (O2, lateral occipital gyrus)	-0.211101	-0.129856	-0.133071	-0.12664	-0.211101	-0.0779045	3	beta_control	Change
-32	61	0	L Orbital gyri	-0.163939	-0.117242	-0.12297	-0.111514	-0.163939	-0.063264	3	beta_control	Change
-20	-98	6	L Occipital pole	-0.178664	-0.137687	-0.143333	-0.13204	-0.178664	-0.107424	3	beta_control	Change
-11	-83	0	L Calcarine sulcus	-0.183839	-0.12999	-0.133814	-0.126165	-0.183839	-0.0944559	3	beta_control	Change
19	-86	-24	R Cerebellum	-0.169002	-0.111679	-0.118965	-0.104393	-0.169002	-0.0677641	3	beta_control	Change
-17	-98	-3	L Occipital pole	0.223233	0.186063	0.18238	0.189745	0.145125	0.223233	3	beta_fall_02	Change
-2	-89	-15	L Lingual gyrus, lingual part of the medial occipito-temporal gyrus, (O5)	0.304332	0.189202	0.185872	0.192532	0.110609	0.304332	3	beta_fall_02	Change
-11	-65	27	L Parieto-occipital sulcus (or fissure)	0.240917	0.152857	0.147946	0.157768	0.0934648	0.240917	3	beta_fall_02	Change
-26	-71	63	L Superior parietal lobule (lateral part of P1)	0.210529	0.163109	0.157693	0.168526	0.123113	0.210529	3	beta_fall_02	Change
-14	-104	-15	L Occipital pole	0.238706	0.190903	0.18383	0.197975	0.137682	0.238706	3	beta_fall_02	Change
4	-71	33	R Precuneus (medial part of P1)	0.255724	0.186303	0.182117	0.190489	0.124754	0.255724	3	beta_fall_02	Change
22	-80	-6	R Posterior transverse collateral sulcus	0.243816	0.176219	0.174114	0.178325	0.076824	0.243816	3	beta_fall_02	Change
22	-59	27	R Parieto-occipital sulcus (or fissure)	0.220662	0.156496	0.148932	0.16406	0.0866424	0.220662	3	beta_fall_02	Change
31	-50	66	R Superior parietal lobule (lateral part of P1)	0.203852	0.16508	0.157401	0.172759	0.11639	0.203852	3	beta_fall_02	Change
31	-47	-15	R Lateral occipito-temporal gyrus (fusiform gyrus, O4-T4)	0.158375	0.126453	0.119842	0.133064	0.0865021	0.158375	3	beta_fall_02	Change
43	1	60	R Middle frontal gyrus (F2)	0.181158	0.141402	0.1371	0.145703	0.106758	0.181158	3	beta_fall_02	Change
58	-41	27	R Supramarginal gyrus	0.248382	0.149287	0.144353	0.154221	0.0918245	0.248382	3	beta_fall_02	Change
-47	-68	0	L Anterior occipital sulcus and preoccipital notch (temporo-occipital incisure)	-0.27967	-0.220155	-0.225735	-0.214575	-0.27967	-0.140255	3	beta_fall_03	Change
46	-65	0	R Anterior occipital sulcus and preoccipital notch (temporo-occipital incisure)	-0.255992	-0.214976	-0.223214	-0.206739	-0.255992	-0.157811	3	beta_fall_03	Change
52	-44	15	R Superior temporal sulcus (parallel sulcus)	0.367143	0.284735	0.277327	0.292142	0.204585	0.367143	3	beta_spring_03	Change
-35	-86	-12	L Inferior occipital gyrus (O3) and sulcus	-0.277309	-0.199984	-0.207943	-0.192024	-0.277309	-0.150505	3	beta_spring_19_01	Change
16	-89	6	R Calcarine sulcus	-0.284768	-0.221554	-0.229048	-0.214061	-0.284768	-0.178904	3	beta_spring_19_01	Change
25	-83	-6	R Posterior transverse collateral sulcus	-0.288202	-0.195939	-0.206827	-0.185052	-0.288202	0.150344	3	beta_spring_19_01	Change
40	13	30	R Inferior frontal sulcus	-0.217539	-0.168511	-0.176542	-0.160481	-0.217539	-0.0922134	3	beta_spring_19_01	Change
-59	-20	-12	L Middle temporal gyrus (T2)	0.15491	0.0936394	0.0879435	0.0993352	-0.0684743	0.15491	4	beta_control	Change
-50	4	0	L Opercular part of the inferior frontal gyrus	0.143069	0.0887215	0.0838909	0.093552	0.0491935	0.143069	4	beta_control	Change
-59	-20	18	L Subcentral gyrus (central operculum) and sulci	0.115471	0.0777745	0.0720519	0.0834972	-0.0605205	0.115471	4	beta_control	Change
-17	-29	27	L Pericallosal sulcus (S of corpus callosum)	0.167232	0.0909155	0.087633	0.094198	-0.0714686	0.167232	4	beta_control	Change
1	-32	45	R Posterior-dorsal part of the cingulate gyrus (dPCC)	-0.135795	-0.0959743	-0.105221	-0.0867279	-0.135795	0.0901973	4	beta_control	Change
19	-11	24	R Pericallosal sulcus (S of corpus callosum)	0.200548	0.0870985	0.0848503	0.0893468	-0.0624034	0.200548	4	beta_control	Change
19	-29	15	R Posterior ramus (or segment) of the lateral sulcus (or fissure)	0.164342	0.119252	0.110073	0.128431	0.0544616	0.164342	4	beta_control	Change
58	19	3	R Opercular part of the inferior frontal gyrus	0.143158	0.0863499	0.0811347	0.0915651	0.0409381	0.143158	4	beta_control	Change
-8	-83	-6	L Lingual gyrus, lingual part of the medial occipito-temporal gyrus, (O5)	0.276044	0.191559	0.189587	0.193531	0.0867964	0.276044	4	beta_fall_02	Change
-11	-56	48	L Precuneus (medial part of P1)	0.173488	0.137181	0.133073	0.141289	0.107094	0.173488	4	beta_fall_02	Change
-2	-86	39	L Cuneus (O6)	0.179727	0.146079	0.141206	0.150951	0.0931386	0.179727	4	beta_fall_02	Change
22	-95	15	R Occipital pole	0.312123	0.197269	0.193946	0.200591	0.0879622	0.312123	4	beta_fall_02	Change
61	-26	18	R Supramarginal gyrus	0.169295	0.130323	0.125074	0.135573	0.0918663	0.169295	4	beta_fall_02	Change
-68	-29	-3	L Lateral aspect of the superior temporal gyrus	-0.347234	-0.229524	-0.235761	-0.223287	-0.347234	-0.100731	4	beta_fall_03	Change
-5	-95	-6	L Lingual gyrus, lingual part of the medial occipito-temporal gyrus, (O5)	-0.384467	-0.29988	-0.304642	-0.295117	-0.384467	-0.21431	4	beta_spring_03	Change
7	-86	-12	R Lingual gyrus, lingual part of the medial occipito-temporal gyrus, (O5)	-0.343472	-0.27219	-0.302699	-0.241681	-0.343472	0.209126	4	beta_spring_03	Change
19	-92	9	R Occipital pole	-0.429114	-0.320157	-0.328098	-0.312216	-0.429114	-0.207548	4	beta_spring_03	Change
16	-38	66	R Paracentral lobule and sulcus	-0.321591	-0.18326	-0.243429	-0.123091	-0.321591	0.299648	4	beta_spring_03	Change
-44	-65	6	L Anterior occipital sulcus and preoccipital notch (temporo-occipital incisure)	-0.18044	-0.140767	-0.145979	-0.135555	-0.18044	-0.0691472	5	beta_control	Change
-32	-74	39	L Angular gyrus	-0.196235	-0.126244	-0.128489	-0.123999	-0.196235	-0.0634226	5	beta_control	Change
-17	-74	39	L Parieto-occipital sulcus (or fissure)	-0.171118	-0.136363	-0.141554	-0.131172	-0.171118	-0.100448	5	beta_control	Change
46	-68	45	R Angular gyrus	-0.179004	-0.136139	-0.142426	-0.129852	-0.179004	-0.0779729	5	beta_control	Change
49	7	-24	R Lateral aspect of the superior temporal gyrus	-0.0839801	-0.0636584	-0.0666742	-0.0606426	-0.0839801	-0.0443967	5	beta_control	Change
61	-41	30	R Supramarginal gyrus	-0.164249	-0.115441	-0.119875	-0.111007	-0.164249	-0.0720395	5	beta_control	Change
-53	7	-36	L Temporal pole	-0.129335	-0.102737	-0.108168	-0.0973066	-0.129335	-0.0637314	5	beta_fall_02	Change
7	43	30	R Superior frontal gyrus (F1)	0.23569	0.159446	0.150656	0.168235	0.113252	0.23569	5	beta_fall_02	Change
58	-26	-6	R Superior temporal sulcus (parallel sulcus)	0.212642	0.178311	0.173376	0.183245	0.133195	0.212642	5	beta_fall_03	Change
-14	-71	60	L Superior parietal lobule (lateral part of P1)	-0.413639	-0.314728	-0.330336	-0.299121	-0.413639	-0.230782	5	beta_spring_01	Change
1	-80	18	L Cuneus (O6)	0.352864	0.296026	0.286212	0.30584	0.240513	0.352864	5	beta_spring_02	Change
-38	-29	63	L Central sulcus (Rolando's fissure)	-0.294302	-0.198327	-0.211274	-0.185379	-0.294302	-0.120927	5	beta_spring_19_01	Change
-29	-14	75	L Precentral gyrus	-0.279047	-0.211019	-0.217373	-0.204665	-0.279047	-0.121823	5	beta_spring_19_01	Change
-17	-104	15	L Occipital pole	-0.319352	-0.254567	-0.26521	-0.243923	-0.319352	-0.184655	5	beta_spring_19_01	Change
19	-44	69	R Superior parietal lobule (lateral part of P1)	-0.290921	-0.211462	-0.21957	-0.203353	-0.290921	-0.119926	5	beta_spring_19_01	Change
16	-5	66	R Superior frontal gyrus (F1)	-0.242734	-0.185989	-0.195139	-0.176839	-0.242734	-0.086139	5	beta_spring_19_01	Change
43	-77	18	R Middle occipital gyrus (O2, lateral occipital gyrus)	0.237012	0.177525	0.173184	0.181865	0.105613	0.237012	5	beta_spring_19_01	Change
13	-32	15	R Posterior-ventral part of the cingulate gyrus (vPCC, isthmus of the cingulate gyrus)	0.269955	0.220344	0.209127	0.231561	0.100831	0.269955	5	beta_spring_19_02	Change
-5	-86	0	L Lingual gyrus, lingual part of the medial occipito-temporal gyrus, (O5)	0.386396	0.259444	0.253486	0.265402	0.149425	0.386396	5	beta_winter_01	Change
52	-29	33	R Supramarginal gyrus	0.125607	0.0930136	0.0891084	0.0969188	0.0702905	0.125607	1	ego br control	Influ.
52	40	9	R Triangular part of the inferior frontal gyrus	0.130561	0.0932726	0.0875299	0.0990154	0.0636737	0.130561	1	ego br control	Influ.
-26	-74	45	L Angular gyrus	-0.158209	-0.108318	-0.114267	-0.102369	-0.158209	-0.0730024	1	alt ei control	Influ.
-8	-35	24	L Pericallosal sulcus (S of corpus callosum)	-0.142636	-0.116832	-0.123049	-0.110616	-0.142636	-0.0624446	1	alt ei control	Influ.
1	-77	48	R Precuneus (medial part of P1)	-0.184322	-0.144194	-0.149167	-0.139221	-0.184322	-0.0927325	1	alt ei control	Influ.
4	-80	45	R Cuneus (O6)	0.220346	0.160275	0.155162	0.165389	0.113522	0.220346	1	alt br control	Influ.
28	-68	42	R Superior occipital gyrus (O1)	0.168335	0.128297	0.122762	0.133832	0.0923314	0.168335	1	alt br control	Influ.
46	25	21	R Triangular part of the inferior frontal gyrus	0.163072	0.115148	0.108386	0.121909	0.0660952	0.163072	1	alt br control	Influ.
-56	-41	54	L Supramarginal gyrus	-0.35731	-0.26338	-0.274339	-0.25242	-0.35731	-0.207897	1	ego br fall_02	Influ.
19	-89	-30	R Cerebellum	0.382017	0.271989	0.259216	0.284762	0.171907	0.382017	1	ego br fall_02	Influ.
28	-89	-30	R Cerebellum	-0.280293	-0.206975	-0.214753	-0.199198	-0.280293	-0.143419	1	alt ei fall_02	Influ.
28	-89	-30	R Cerebellum	0.503442	0.344974	0.331318	0.35863	0.19847	0.503442	1	alt br fall_02	Influ.
46	-59	3	R Inferior temporal sulcus	0.555486	0.437664	0.418036	0.457292	0.243865	0.555486	1	alt br fall_02	Influ.
19	-53	63	R Superior parietal lobule (lateral part of P1)	-0.55681	-0.433989	-0.449415	-0.418564	-0.55681	-0.322981	1	ego br fall_03	Influ.
37	-44	63	R Superior parietal lobule (lateral part of P1)	-0.512258	-0.419393	-0.432888	-0.405898	-0.512258	-0.352447	1	ego br fall_03	Influ.
-56	-38	51	L Supramarginal gyrus	0.488063	0.36831	0.347812	0.388807	0.287438	0.488063	1	alt ei fall_03	Influ.
-38	-83	18	L Middle occipital gyrus (O2, lateral occipital gyrus)	1.05946	0.637485	0.630929	0.644042	0.316305	1.05946	1	ego ei spring_19_01	Influ.
-29	4	51	L Superior frontal sulcus	0.917281	0.51133	0.489394	0.533267	-0.389425	0.917281	1	ego ei spring_19_01	Influ.
-53	-50	-15	L Inferior temporal gyrus (T3)	0.777323	0.476428	0.449081	0.503776	0.330799	0.777323	1	ego ei spring_19_01	Influ.
-56	-44	18	L Planum temporale or temporal plane of the superior temporal gyrus	0.749448	0.54404	0.513953	0.574128	0.331606	0.749448	1	ego ei spring_19_01	Influ.
37	-77	-12	R Inferior occipital gyrus (O3) and sulcus	1.00583	0.577089	0.571467	0.58271	0.315625	1.00583	1	ego ei spring_19_01	Influ.
19	-86	-39	R Cerebellum	0.635878	0.476258	0.458332	0.494184	0.352027	0.635878	1	ego ei spring_19_01	Influ.
34	-53	48	R Intraparietal sulcus (interparietal sulcus) and transverse parietal sulci	0.894709	0.601237	0.580069	0.622404	0.396756	0.894709	1	ego ei spring_19_01	Influ.
-38	-77	-15	L Inferior occipital gyrus (O3) and sulcus	-0.820081	-0.506492	-0.515156	-0.497828	-0.820081	-0.297618	1	ego br spring_19_01	Influ.
-35	-65	57	L Angular gyrus	-0.704969	-0.390322	-0.513897	-0.266746	-0.704969	0.610938	1	ego br spring_19_01	Influ.
-17	-104	6	L Occipital pole	-0.661215	-0.521096	-0.543471	-0.49872	-0.661215	-0.393683	1	ego br spring_19_01	Influ.
-2	-62	21	L Precuneus (medial part of P1)	0.663733	0.493013	0.469717	0.516309	0.325884	0.663733	1	ego br spring_19_01	Influ.
19	-86	-39	R Cerebellum	-0.616338	-0.439681	-0.467229	-0.412133	-0.616338	-0.301295	1	ego br spring_19_01	Influ.
25	-89	6	R Middle occipital sulcus and lunatus sulcus	-0.697618	-0.533539	-0.562943	-0.504134	-0.697618	-0.383922	1	ego br spring_19_01	Influ.
37	-77	-12	R Inferior occipital gyrus (O3) and sulcus	-0.820559	-0.506438	-0.516981	-0.495896	-0.820559	0.307551	1	ego br spring_19_01	Influ.
49	-26	3	R Superior temporal sulcus (parallel sulcus)	-0.708188	-0.593371	-0.61734	-0.569403	-0.708188	-0.378674	1	alt ei spring_19_01	Influ.
25	-53	18	R Parieto-occipital sulcus (or fissure)	-0.621715	-0.463561	-0.485426	-0.441696	-0.621715	-0.340926	1	alt ei winter_01	Influ.
-47	31	36	L Middle frontal gyrus (F2)	0.596545	0.48286	0.466557	0.499163	0.372665	0.596545	1	alt br winter_01	Influ.
-8	-74	-9	L Lingual gyrus, lingual part of the medial occipito-temporal gyrus, (O5)	-0.0593095	-0.0428686	-0.0438784	-0.0418587	-0.0593095	-0.0305677	1	ego pc control	Influ.
37	-74	-39	R Cerebellum	0.149143	0.10423	0.095614	0.112846	0.0564236	0.149143	1	alt pc fall_01	Influ.
4	-56	42	R Precuneus (medial part of P1)	0.161974	0.122538	0.120097	0.124979	0.0827048	0.161974	1	alt pc fall_02	Influ.
-8	-62	9	L Lingual gyrus, lingual part of the medial occipito-temporal gyrus, (O5)	0.127529	0.10086	0.0980086	0.103711	0.055673	0.127529	1	alt pc fall_02	Influ.
1	-41	51	R Precuneus (medial part of P1)	0.144755	0.111042	0.105361	0.116722	0.0668364	0.144755	1	alt pc fall_02	Influ.
10	-59	0	R Lingual gyrus, lingual part of the medial occipito-temporal gyrus, (O5)	0.172101	0.114182	0.111817	0.116547	0.0732191	0.172101	1	alt pc fall_02	Influ.
16	-50	57	R Superior parietal lobule (lateral part of P1)	0.159983	0.10519	0.0947001	0.11568	-0.100093	0.159983	1	alt pc fall_02	Influ.
43	-59	-3	R Anterior occipital sulcus and preoccipital notch (temporo-occipital incisure)	0.147378	0.111223	0.106366	0.11608	0.0711386	0.147378	1	alt pc fall_02	Influ.
37	-44	-27	R Cerebellum	0.126217	0.0924157	0.0877442	0.0970872	0.0653504	0.126217	1	alt pc fall_02	Influ.
4	-74	9	R Lingual gyrus, lingual part of the medial occipito-temporal gyrus, (O5)	0.192407	0.169828	0.164797	0.174859	0.138667	0.192407	1	alt pc fall_03	Influ.
-53	-32	-3	L Superior temporal sulcus (parallel sulcus)	0.304403	0.245331	0.237109	0.253554	0.195892	0.304403	1	ego pc spring_19_01	Influ.
-17	-80	30	L Parieto-occipital sulcus (or fissure)	0.411062	0.315012	0.307618	0.322406	0.189149	0.411062	1	ego pc spring_19_01	Influ.
-17	-23	78	L Precentral gyrus	0.492839	0.333923	0.325731	0.342114	-0.236528	0.492839	1	ego pc spring_19_01	Influ.
-29	-80	48	L Angular gyrus	0.44454	0.301605	0.286935	0.316275	0.225033	0.44454	1	ego pc spring_19_01	Influ.
-5	-5	66	L Superior frontal gyrus (F1)	0.411488	0.289936	0.27932	0.300552	0.179201	0.411488	1	ego pc spring_19_01	Influ.
19	-35	78	R Postcentral gyrus	0.61491	0.360944	0.353495	0.368393	0.132789	0.61491	1	ego pc spring_19_01	Influ.
43	-68	27	R Superior temporal sulcus (parallel sulcus)	0.381893	0.304524	0.293808	0.31524	0.24074	0.381893	1	ego pc spring_19_01	Influ.
58	-23	15	R Planum temporale or temporal plane of the superior temporal gyrus	0.307516	0.233819	0.222134	0.245504	0.175488	0.307516	1	ego pc spring_19_01	Influ.
-59	-47	9	L Lateral aspect of the superior temporal gyrus	-0.44829	-0.275536	-0.282119	-0.268953	-0.44829	-0.150823	1	alt pc spring_19_01	Influ.
-23	-80	30	L Superior occipital gyrus (O1)	-0.514358	-0.358177	-0.36202	-0.354334	-0.514358	0.225311	1	alt pc spring_19_01	Influ.
-35	-47	57	L Superior parietal lobule (lateral part of P1)	-0.504897	-0.33853	-0.349923	-0.327136	-0.504897	-0.174162	1	alt pc spring_19_01	Influ.
-35	-50	-9	L Medial occipito-temporal sulcus (collateral sulcus) and lingual sulcus	-0.34439	-0.249496	-0.256794	-0.242199	-0.34439	-0.161684	1	alt pc spring_19_01	Influ.
-20	-53	51	L Intraparietal sulcus (interparietal sulcus) and transverse parietal sulci	-0.383651	-0.308005	-0.322318	-0.293693	-0.383651	-0.216453	1	alt pc spring_19_01	Influ.
37	-50	57	R Superior parietal lobule (lateral part of P1)	-0.474738	-0.334789	-0.344	-0.325577	-0.474738	-0.167859	1	alt pc spring_19_01	Influ.
25	-80	45	R Superior occipital gyrus (O1)	-0.461593	-0.346667	-0.360408	-0.332926	-0.461593	-0.262449	1	alt pc spring_19_01	Influ.
40	-68	24	R Superior temporal sulcus (parallel sulcus)	-0.408421	-0.31619	-0.322961	-0.309419	-0.408421	-0.242255	1	alt pc spring_19_01	Influ.
52	-68	9	R Middle occipital gyrus (O2, lateral occipital gyrus)	-0.448656	-0.362643	-0.377223	-0.348063	-0.448656	-0.253787	1	alt pc spring_19_01	Influ.
55	-23	21	R Supramarginal gyrus	-0.374826	-0.241441	-0.248048	-0.234834	-0.374826	-0.187575	1	alt pc spring_19_01	Influ.
-59	-62	36	L Angular gyrus	0.184911	0.149934	0.144616	0.155253	0.107403	0.184911	2	alt br control	Influ.
-23	-104	9	L Occipital pole	0.221631	0.167704	0.163119	0.172289	0.10144	0.221631	2	alt br control	Influ.
-35	-29	21	L Posterior ramus (or segment) of the lateral sulcus (or fissure)	0.246503	0.176178	0.167634	0.184723	-0.140015	0.246503	2	ego ei fall_02	Influ.
10	-89	27	R Superior occipital gyrus (O1)	0.27211	0.198099	0.19284	0.203358	0.148628	0.27211	2	ego ei fall_02	Influ.
58	-23	18	R Supramarginal gyrus	0.419526	0.235882	0.230303	0.241461	0.137241	0.419526	2	ego ei fall_02	Influ.
58	-23	18	R Supramarginal gyrus	-0.57044	-0.33114	-0.338565	-0.323715	-0.57044	-0.197128	2	ego br fall_02	Influ.
-35	-41	9	L Posterior ramus (or segment) of the lateral sulcus (or fissure)	0.370641	0.264306	0.251461	0.27715	0.173547	0.370641	2	alt ei fall_02	Influ.
-29	-47	-21	L Lateral occipito-temporal gyrus (fusiform gyrus, O4-T4)	-0.298702	-0.213619	-0.225191	-0.202047	-0.298702	-0.155765	2	alt ei fall_02	Influ.
-2	-71	15	L Cuneus (O6)	0.422616	0.291386	0.2855	0.297271	0.2036	0.422616	2	alt ei fall_02	Influ.
55	1	-36	R Middle temporal gyrus (T2)	0.341585	0.209045	0.200832	0.217257	0.136274	0.341585	2	alt ei fall_02	Influ.
-56	-38	-6	L Superior temporal sulcus (parallel sulcus)	-0.394175	-0.332384	-0.343726	-0.321043	-0.394175	-0.256944	2	alt br fall_02	Influ.
-29	-47	-21	L Lateral occipito-temporal gyrus (fusiform gyrus, O4-T4)	0.49989	0.332102	0.311727	0.352476	0.21076	0.49989	2	alt br fall_02	Influ.
-2	-71	15	L Cuneus (O6)	-0.530469	-0.4012	-0.411345	-0.391055	-0.530469	-0.309778	2	alt br fall_02	Influ.
46	16	-39	R Temporal pole	-0.387609	-0.279441	-0.290013	-0.268868	-0.387609	-0.174879	2	alt br fall_02	Influ.
19	-86	9	R Calcarine sulcus	0.684714	0.468158	0.446056	0.49026	-0.319319	0.684714	2	alt ei fall_03	Influ.
52	-71	24	R Angular gyrus	0.523106	0.427207	0.409346	0.445068	0.351338	0.523106	2	alt ei fall_03	Influ.
19	-86	9	R Calcarine sulcus	-0.989837	-0.690249	-0.726362	-0.654137	-0.989837	0.460341	2	alt br fall_03	Influ.
-53	-8	3	L Anterior transverse temporal gyrus (of Heschl)	6.58611	4.81538	4.57573	5.05504	3.42131	6.58611	2	ego ei spring_03	Influ.
-32	-80	6	L Middle occipital sulcus and lunatus sulcus	6.74379	5.86645	5.71026	6.02264	4.98547	6.74379	2	ego ei spring_03	Influ.
-26	-98	12	L Middle occipital gyrus (O2, lateral occipital gyrus)	7.79301	6.42804	6.2009	6.65518	5.42313	7.79301	2	ego ei spring_03	Influ.
-11	-50	30	L Subparietal sulcus	-7.80403	-5.95016	-6.21136	-5.68896	-7.80403	-4.11139	2	ego ei spring_03	Influ.
61	-44	36	R Supramarginal gyrus	8.38093	5.90812	5.18619	6.63005	-5.2115	8.38093	2	ego ei spring_03	Influ.
-53	-8	3	L Anterior transverse temporal gyrus (of Heschl)	-5.09686	-3.70386	-3.89534	-3.51239	-5.09686	-2.46294	2	ego br spring_03	Influ.
-32	-80	6	L Middle occipital sulcus and lunatus sulcus	-5.19005	-4.4543	-4.57733	-4.33127	-5.19005	-3.75432	2	ego br spring_03	Influ.
-29	-98	18	L Middle occipital gyrus (O2, lateral occipital gyrus)	-7.52772	-6.23485	-6.42448	-6.04522	-7.52772	-5.22271	2	alt ei spring_03	Influ.
43	22	48	R Middle frontal gyrus (F2)	-7.96825	-6.25403	-6.559	-5.94906	-7.96825	-4.50917	2	alt ei spring_03	Influ.
52	-62	45	R Angular gyrus	-9.64453	-7.00688	-7.24293	-6.77083	-9.64453	-4.48202	2	alt ei spring_03	Influ.
-29	-98	18	L Middle occipital gyrus (O2, lateral occipital gyrus)	5.88722	4.88279	4.7346	5.03099	4.14527	5.88722	2	alt br spring_03	Influ.
43	22	48	R Middle frontal gyrus (F2)	6.30631	4.46742	3.89769	5.03715	-3.66994	6.30631	2	alt br spring_03	Influ.
52	-62	45	R Angular gyrus	7.87012	5.25181	5.00879	5.49483	-3.96534	7.87012	2	alt br spring_03	Influ.
-2	46	21	L Superior frontal gyrus (F1)	-0.957934	-0.380709	-0.576159	-0.185258	-0.957934	0.733061	2	ego ei spring_19_01	Influ.
-2	46	21	L Superior frontal gyrus (F1)	0.877366	0.483851	0.396506	0.571197	-0.594627	0.877366	2	ego br spring_19_01	Influ.
7	31	27	R Anterior part of the cingulate gyrus and sulcus (ACC)	0.843587	0.550047	0.49978	0.600314	-0.429236	0.843587	2	ego br spring_19_01	Influ.
49	25	15	R Triangular part of the inferior frontal gyrus	0.889224	0.63587	0.608871	0.662869	0.456607	0.889224	2	ego br spring_19_01	Influ.
-5	-35	36	L Posterior-dorsal part of the cingulate gyrus (dPCC)	-0.884144	-0.770054	-0.787973	-0.752134	-0.884144	-0.658307	2	alt ei spring_19_01	Influ.
-26	46	24	L Middle frontal sulcus	0.714168	0.513182	0.463281	0.563083	-0.37932	0.714168	2	ego ei winter_01	Influ.
13	28	6	R Pericallosal sulcus (S of corpus callosum)	0.627169	0.43658	0.412065	0.461095	0.343442	0.627169	2	ego ei winter_01	Influ.
28	34	6	R Superior segment of the circular sulcus of the insula	-0.784204	-0.463507	-0.47811	-0.448903	-0.784204	-0.327153	2	ego br winter_01	Influ.
-11	-101	24	L Superior occipital gyrus (O1)	-0.0526997	-0.0430089	-0.0440181	-0.0419997	-0.0526997	-0.0381907	2	ego pc control	Influ.
-50	-56	48	L Angular gyrus	0.0990287	0.0699629	0.066892	0.0730338	0.0494648	0.0990287	2	alt pc control	Influ.
-41	-74	-3	L Inferior occipital gyrus (O3) and sulcus	-0.109932	-0.088183	-0.0921306	-0.0842353	-0.109932	-0.0722753	2	ego pc fall_01	Influ.
-44	-74	-6	L Inferior occipital gyrus (O3) and sulcus	-0.140584	-0.115167	-0.119136	-0.111199	-0.140584	-0.0772316	2	alt pc fall_01	Influ.
-38	-95	0	L Middle occipital gyrus (O2, lateral occipital gyrus)	-0.148194	-0.124966	-0.127955	-0.121976	-0.148194	-0.0918823	2	alt pc fall_01	Influ.
40	-71	-3	R Inferior occipital gyrus (O3) and sulcus	-0.13602	-0.118463	-0.120715	-0.11621	-0.13602	-0.0985819	2	alt pc fall_01	Influ.
-56	-50	-9	L Inferior temporal gyrus (T3)	-0.131328	-0.0970409	-0.101077	-0.0930043	-0.131328	-0.07183	2	ego pc fall_02	Influ.
25	-71	-30	R Cerebellum	-0.156779	-0.108403	-0.114627	-0.10218	-0.156779	-0.076608	2	ego pc fall_02	Influ.
55	13	-12	R Lateral aspect of the superior temporal gyrus	-0.13684	-0.0980668	-0.103988	-0.0921462	-0.13684	-0.0689239	2	ego pc fall_02	Influ.
-47	-68	18	L Angular gyrus	0.17885	0.123986	0.11956	0.128411	0.0969397	0.17885	2	alt pc fall_02	Influ.
-38	-41	69	L Postcentral gyrus	0.185336	0.135294	0.132356	0.138232	0.0854826	0.185336	2	alt pc fall_02	Influ.
-17	4	63	L Superior frontal gyrus (F1)	0.138796	0.112338	0.107141	0.117535	0.0782422	0.138796	2	alt pc fall_02	Influ.
-14	-89	0	L Calcarine sulcus	0.185341	0.150341	0.146611	0.154071	0.108226	0.185341	2	alt pc fall_02	Influ.
16	-77	6	R Calcarine sulcus	0.202256	0.154577	0.150134	0.15902	0.117089	0.202256	2	alt pc fall_02	Influ.
43	-56	9	R Superior temporal sulcus (parallel sulcus)	0.187545	0.138173	0.132799	0.143546	0.0912043	0.187545	2	alt pc fall_02	Influ.
34	-68	6	R Calcarine sulcus	-0.142484	-0.121297	-0.123451	-0.119142	-0.142484	-0.0962146	2	ego pc fall_03	Influ.
28	-47	-12	R Lateral occipito-temporal gyrus (fusiform gyrus, O4-T4)	-0.143598	-0.115994	-0.119194	-0.112794	-0.143598	-0.0925332	2	alt pc fall_03	Influ.
67	-32	3	R Lateral aspect of the superior temporal gyrus	0.356166	0.251451	0.241023	0.261879	0.188977	0.356166	2	alt pc spring_03	Influ.
-2	-92	3	L Lingual gyrus, lingual part of the medial occipito-temporal gyrus, (O5)	0.481429	0.385566	0.372209	0.398922	0.33727	0.481429	2	ego pc spring_19_01	Influ.
7	-8	9	R Pericallosal sulcus (S of corpus callosum)	0.413917	0.2794	0.261084	0.297715	0.1676	0.413917	2	ego pc spring_19_01	Influ.
-26	-50	-24	L Cerebellum	-0.203662	-0.165986	-0.170771	-0.161202	-0.203662	-0.129325	2	ego pc winter_01	Influ.
34	4	45	R Superior part of the precentral sulcus	-0.303516	-0.224576	-0.233385	-0.215767	-0.303516	-0.143661	2	ego pc winter_01	Influ.
-35	-44	3	L Medial occipito-temporal sulcus (collateral sulcus) and lingual sulcus	-0.350637	-0.246614	-0.254363	-0.238864	-0.350637	0.179153	2	alt pc winter_01	Influ.
19	-26	21	R Pericallosal sulcus (S of corpus callosum)	-0.369473	-0.255212	-0.265812	-0.244611	-0.369473	0.186497	2	alt pc winter_01	Influ.
10	10	21	R Pericallosal sulcus (S of corpus callosum)	-0.324669	-0.204209	-0.218134	-0.190285	-0.324669	0.14356	2	alt pc winter_01	Influ.
25	-74	-36	R Cerebellum	-0.119822	-0.0682922	-0.070476	-0.0661084	-0.119822	-0.042243	3	ego ei control	Influ.
67	-5	3	R Lateral aspect of the superior temporal gyrus	-0.0889824	-0.0649753	-0.0669855	-0.0629651	-0.0889824	-0.047259	3	ego ei control	Influ.
-50	40	-9	L Orbital part of the inferior frontal gyrus	0.107297	0.0834746	0.0803193	0.08663	0.0611406	0.107297	3	ego br control	Influ.
25	-74	-36	R Cerebellum	0.157499	0.08148	0.0790961	0.0838639	0.0479841	0.157499	3	ego br control	Influ.
-53	-53	33	L Supramarginal gyrus	-0.193251	-0.113417	-0.116875	-0.109959	-0.193251	-0.0617063	3	alt ei control	Influ.
-32	13	57	L Middle frontal gyrus (F2)	-0.194994	-0.124916	-0.131347	-0.118485	-0.194994	0.0710022	3	alt ei control	Influ.
-47	40	-12	L Orbital gyri	-0.140298	-0.101764	-0.106457	-0.0970709	-0.140298	-0.0623435	3	alt ei control	Influ.
-32	64	3	L Orbital gyri	-0.222698	-0.118249	-0.130583	-0.105915	-0.222698	-0.0640521	3	alt ei control	Influ.
-23	28	60	L Superior frontal gyrus (F1)	-0.15875	-0.114916	-0.122554	-0.107279	-0.15875	-0.0657695	3	alt ei control	Influ.
-17	43	42	L Superior frontal gyrus (F1)	-0.140882	-0.0925821	-0.104237	-0.0809275	-0.140882	0.109061	3	alt ei control	Influ.
-5	-50	33	L Subparietal sulcus	-0.129677	-0.104495	-0.106948	-0.102043	-0.129677	-0.0811915	3	alt ei control	Influ.
16	-86	-27	R Cerebellum	-0.177276	-0.0856848	-0.0881228	-0.0832469	-0.177276	0.0496546	3	alt ei control	Influ.
-41	-71	42	L Angular gyrus	0.227053	0.136178	0.132262	0.140095	0.0672594	0.227053	3	alt br control	Influ.
-32	13	60	L Middle frontal gyrus (F2)	0.239968	0.15062	0.143214	0.158026	0.0726157	0.239968	3	alt br control	Influ.
-47	40	-12	L Orbital gyri	0.165349	0.121215	0.11405	0.128379	0.0835422	0.165349	3	alt br control	Influ.
-41	-74	-33	L Cerebellum	0.193607	0.115407	0.101833	0.128982	-0.109776	0.193607	3	alt br control	Influ.
-32	58	9	L Middle frontal gyrus (F2)	0.260733	0.1476	0.135196	0.160005	0.0719076	0.260733	3	alt br control	Influ.
-2	49	6	L Anterior part of the cingulate gyrus and sulcus (ACC)	0.178388	0.116545	0.108608	0.124482	-0.0755108	0.178388	3	alt br control	Influ.
-17	34	54	L Superior frontal gyrus (F1)	0.208833	0.125726	0.117659	0.133793	-0.140917	0.208833	3	alt br control	Influ.
25	-74	-36	R Cerebellum	0.211968	0.107591	0.104518	0.110663	-0.0598806	0.211968	3	alt br control	Influ.
46	-53	27	R Superior temporal sulcus (parallel sulcus)	-0.37753	-0.305121	-0.316288	-0.293953	-0.37753	-0.25768	3	alt ei fall_01	Influ.
46	-50	36	R Sulcus intermedius primus (of Jensen)	0.322674	0.255155	0.246742	0.263568	0.202825	0.322674	3	alt br fall_01	Influ.
4	-71	39	R Precuneus (medial part of P1)	-0.299203	-0.216995	-0.222922	-0.211068	-0.299203	-0.15565	3	ego ei fall_02	Influ.
-38	61	12	L Middle frontal gyrus (F2)	0.468044	0.311958	0.295979	0.327937	0.222711	0.468044	3	ego br fall_02	Influ.
-2	-68	36	L Precuneus (medial part of P1)	0.50188	0.305224	0.280135	0.330314	0.203113	0.50188	3	ego br fall_02	Influ.
4	-71	39	R Precuneus (medial part of P1)	0.539935	0.347172	0.337623	0.35672	0.19747	0.539935	3	ego br fall_02	Influ.
-44	-62	36	L Superior temporal sulcus (parallel sulcus)	0.42725	0.326446	0.312217	0.340675	0.245306	0.42725	3	ego ei fall_03	Influ.
-44	-62	36	L Superior temporal sulcus (parallel sulcus)	-0.634555	-0.504446	-0.526652	-0.48224	-0.634555	-0.381957	3	ego br fall_03	Influ.
-44	-62	36	L Superior temporal sulcus (parallel sulcus)	0.442397	0.345958	0.335224	0.356692	0.282434	0.442397	3	alt ei fall_03	Influ.
-26	-98	9	L Middle occipital gyrus (O2, lateral occipital gyrus)	0.253671	0.179788	0.174022	0.185554	0.136028	0.253671	3	alt br spring_01	Influ.
7	-74	54	R Precuneus (medial part of P1)	-7.68923	-5.80867	-6.0176	-5.59973	-7.68923	-4.64826	3	ego ei spring_03	Influ.
-44	-53	51	L Angular gyrus	7.30111	5.76011	5.57008	5.95015	4.33298	7.30111	3	alt ei spring_03	Influ.
-44	-53	51	L Angular gyrus	-5.74257	-4.48841	-4.64059	-4.33623	-5.74257	-3.45339	3	alt br spring_03	Influ.
46	-77	9	R Middle occipital gyrus (O2, lateral occipital gyrus)	0.799288	0.637875	0.623	0.652751	0.480085	0.799288	3	alt ei spring_19_01	Influ.
46	-56	-9	R Lateral occipito-temporal sulcus	-0.462549	-0.370742	-0.385326	-0.356158	-0.462549	-0.286439	3	ego ei winter_01	Influ.
28	-62	42	R Intraparietal sulcus (interparietal sulcus) and transverse parietal sulci	0.659057	0.473258	0.455267	0.49125	0.374581	0.659057	3	ego br winter_01	Influ.
49	-59	-15	R Inferior temporal gyrus (T3)	0.561881	0.430096	0.413399	0.446792	0.327877	0.561881	3	ego br winter_01	Influ.
-50	-32	15	L Supramarginal gyrus	-0.107109	-0.0797891	-0.0844282	-0.0751501	-0.107109	-0.0595498	3	ego pc fall_01	Influ.
-50	7	-42	L Temporal pole	-0.131856	-0.0777127	-0.0825536	-0.0728719	-0.131856	-0.0461279	3	ego pc fall_02	Influ.
-5	31	30	L Superior frontal gyrus (F1)	0.0928407	0.0774029	0.0739962	0.0808095	0.0578901	0.0928407	3	ego pc fall_02	Influ.
-53	-38	0	L Superior temporal sulcus (parallel sulcus)	-0.127572	-0.106015	-0.108511	-0.10352	-0.127572	-0.0843997	3	ego pc fall_03	Influ.
-41	-65	-3	L Inferior temporal sulcus	-0.157341	-0.108782	-0.111789	-0.105775	-0.157341	-0.074785	3	ego pc fall_03	Influ.
13	10	-15	R Medial orbital sulcus (olfactory sulcus)	-0.167793	-0.105904	-0.110935	-0.100874	-0.167793	-0.0627211	3	ego pc fall_03	Influ.
46	-68	-12	R Inferior occipital gyrus (O3) and sulcus	-0.152044	-0.11337	-0.116833	-0.109907	-0.152044	-0.085188	3	ego pc fall_03	Influ.
46	13	33	R Middle frontal gyrus (F2)	-0.151155	-0.118673	-0.122635	-0.11471	-0.151155	-0.0901765	3	alt pc fall_03	Influ.
40	-80	21	R Middle occipital gyrus (O2, lateral occipital gyrus)	-0.159364	-0.116643	-0.122972	-0.110314	-0.159364	-0.0895131	3	ego pc spring_01	Influ.
-32	-35	21	L Posterior ramus (or segment) of the lateral sulcus (or fissure)	0.252455	0.197432	0.188375	0.206489	0.126852	0.252455	3	ego pc spring_19_01	Influ.
1	-83	-3	L Lingual gyrus, lingual part of the medial occipito-temporal gyrus, (O5)	0.538324	0.374758	0.362706	0.386811	0.248946	0.538324	3	ego pc spring_19_01	Influ.
10	-83	0	R Calcarine sulcus	0.560733	0.33698	0.329318	0.344641	0.17206	0.560733	3	ego pc spring_19_01	Influ.
-17	-8	72	L Superior frontal gyrus (F1)	0.565633	0.354635	0.329575	0.379695	-0.198562	0.565633	3	alt pc spring_19_01	Influ.
16	10	54	R Superior frontal sulcus	0.245478	0.180356	0.169055	0.191656	0.124731	0.245478	3	alt pc winter_01	Influ.
-41	-65	42	L Angular gyrus	-0.0996355	-0.0709511	-0.0727348	-0.0691675	-0.0996355	-0.0482528	4	ego ei control	Influ.
-2	-32	36	L Posterior-dorsal part of the cingulate gyrus (dPCC)	-0.0925888	-0.0656895	-0.0676221	-0.0637568	-0.0925888	-0.0480312	4	ego ei control	Influ.
1	-56	18	R Precuneus (medial part of P1)	-0.0907019	-0.0663084	-0.069763	-0.0628538	-0.0907019	-0.0537047	4	ego ei control	Influ.
40	-65	57	R Angular gyrus	-0.100044	-0.0754907	-0.0779093	-0.0730721	-0.100044	-0.0570827	4	ego ei control	Influ.
-38	-65	48	L Angular gyrus	0.128259	0.089436	0.0873663	0.0915056	0.0659096	0.128259	4	ego br control	Influ.
4	-50	18	R Posterior-dorsal part of the cingulate gyrus (dPCC)	0.0984917	0.074382	0.0707576	0.0780064	0.0503831	0.0984917	4	ego br control	Influ.
37	-65	57	R Angular gyrus	0.121615	0.0882689	0.0850086	0.0915292	0.0640137	0.121615	4	ego br control	Influ.
-32	-65	39	L Intraparietal sulcus (interparietal sulcus) and transverse parietal sulci	-0.119536	-0.0943084	-0.0993056	-0.0893113	-0.119536	-0.0687809	4	alt ei control	Influ.
-8	-44	9	L Posterior-ventral part of the cingulate gyrus (vPCC, isthmus of the cingulate gyrus)	-0.111192	-0.0861553	-0.0895407	-0.0827699	-0.111192	-0.0567227	4	alt ei control	Influ.
-5	-29	42	L Posterior-dorsal part of the cingulate gyrus (dPCC)	-0.121972	-0.0990566	-0.10339	-0.094723	-0.121972	-0.070244	4	alt ei control	Influ.
1	-74	39	L Precuneus (medial part of P1)	-0.149813	-0.10874	-0.113395	-0.104085	-0.149813	-0.0832974	4	alt ei control	Influ.
40	-65	57	R Angular gyrus	-0.13839	-0.102106	-0.105783	-0.0984291	-0.13839	-0.0644983	4	alt ei control	Influ.
1	-71	39	L Precuneus (medial part of P1)	0.175443	0.126571	0.120895	0.132248	0.0784714	0.175443	4	alt br control	Influ.
37	-65	57	R Angular gyrus	0.170884	0.120628	0.116074	0.125182	0.0884646	0.170884	4	alt br control	Influ.
-26	-89	-6	L Middle occipital sulcus and lunatus sulcus	0.314329	0.237183	0.229922	0.244444	0.176546	0.314329	4	ego br fall_01	Influ.
1	25	9	L Pericallosal sulcus (S of corpus callosum)	-0.168038	-0.132771	-0.138212	-0.127331	-0.168038	-0.104368	4	ego ei fall_02	Influ.
-35	-83	9	L Middle occipital gyrus (O2, lateral occipital gyrus)	-0.265451	-0.222476	-0.228351	-0.216602	-0.265451	-0.187192	4	ego br fall_02	Influ.
19	-65	-6	R Lingual gyrus, lingual part of the medial occipito-temporal gyrus, (O5)	-0.252007	-0.205566	-0.210667	-0.200465	-0.252007	-0.148101	4	ego br fall_02	Influ.
-2	-35	18	L Pericallosal sulcus (S of corpus callosum)	-0.377802	-0.306456	-0.315074	-0.297839	-0.377802	-0.200055	4	alt br fall_02	Influ.
28	49	30	R Middle frontal gyrus (F2)	0.322359	0.259833	0.252371	0.267294	0.209782	0.322359	4	alt ei fall_03	Influ.
-23	-101	-3	L Occipital pole	0.203674	0.162394	0.158614	0.166175	0.120195	0.203674	4	alt br spring_01	Influ.
-56	-71	6	L Middle temporal gyrus (T2)	-7.18393	-5.61371	-5.94664	-5.28079	-7.18393	-3.48809	4	ego ei spring_03	Influ.
-8	-89	-6	L Lingual gyrus, lingual part of the medial occipito-temporal gyrus, (O5)	-7.08584	-5.14849	-5.23858	-5.05839	-7.08584	-3.42584	4	ego ei spring_03	Influ.
-56	-71	6	L Middle temporal gyrus (T2)	5.72143	4.29861	4.09291	4.50432	2.81835	5.72143	4	ego br spring_03	Influ.
-20	-83	24	L Superior occipital sulcus and transverse occipital sulcus	4.42331	3.64892	3.58884	3.709	2.66215	4.42331	4	ego br spring_03	Influ.
-8	-89	-6	L Lingual gyrus, lingual part of the medial occipito-temporal gyrus, (O5)	5.49959	4.28626	4.19745	4.37507	2.57113	5.49959	4	ego br spring_03	Influ.
1	-77	36	R Cuneus (O6)	5.57796	4.58316	4.46914	4.69719	3.9293	5.57796	4	alt ei spring_03	Influ.
-2	-44	57	L Precuneus (medial part of P1)	6.72439	4.60689	4.39211	4.82167	3.499	6.72439	4	alt ei spring_03	Influ.
-2	-44	57	L Precuneus (medial part of P1)	-5.19607	-3.58621	-3.75255	-3.41987	-5.19607	-2.81013	4	alt br spring_03	Influ.
-5	-95	9	L Cuneus (O6)	0.575356	0.492722	0.48447	0.500975	0.422133	0.575356	4	ego ei spring_19_01	Influ.
4	-80	3	R Lingual gyrus, lingual part of the medial occipito-temporal gyrus, (O5)	0.59805	0.476124	0.465531	0.486717	0.36948	0.59805	4	ego ei spring_19_01	Influ.
16	-77	-12	R Lingual gyrus, lingual part of the medial occipito-temporal gyrus, (O5)	0.583361	0.456435	0.437668	0.475202	0.338531	0.583361	4	ego ei spring_19_01	Influ.
-44	19	-27	L Lateral aspect of the superior temporal gyrus	0.592537	0.344083	0.325058	0.363109	0.225803	0.592537	4	alt ei winter_01	Influ.
58	-26	48	R Supramarginal gyrus	-0.628332	-0.47682	-0.509659	-0.443981	-0.628332	0.440277	4	alt ei winter_01	Influ.
58	-29	51	R Supramarginal gyrus	0.648548	0.495699	0.457298	0.5341	-0.453824	0.648548	4	alt br winter_01	Influ.
-59	-2	-9	L Lateral aspect of the superior temporal gyrus	0.047832	0.0348987	0.0336765	0.036121	0.0254399	0.047832	4	ego pc control	Influ.
-14	-101	-6	L Occipital pole	-0.05623	-0.0414611	-0.0423023	-0.04062	-0.05623	-0.026668	4	ego pc control	Influ.
-32	-29	21	L Posterior ramus (or segment) of the lateral sulcus (or fissure)	0.037949	0.0288859	0.0276616	0.0301102	0.0219222	0.037949	4	ego pc control	Influ.
-68	-47	-12	L Middle temporal gyrus (T2)	-0.0743374	-0.047879	-0.0512047	-0.0445534	-0.0743374	-0.0262942	4	alt pc control	Influ.
-17	-17	27	L Pericallosal sulcus (S of corpus callosum)	-0.0935207	-0.0627339	-0.0653132	-0.0601547	-0.0935207	-0.0215578	4	alt pc control	Influ.
10	-8	18	R Pericallosal sulcus (S of corpus callosum)	-0.0745553	-0.0579299	-0.0611378	-0.054722	-0.0745553	-0.0284627	4	alt pc control	Influ.
-68	-29	-3	L Lateral aspect of the superior temporal gyrus	-0.216136	-0.130811	-0.133883	-0.127739	-0.216136	-0.0661415	4	alt pc fall_03	Influ.
-47	31	-6	L Triangular part of the inferior frontal gyrus	-0.170306	-0.112451	-0.115607	-0.109295	-0.170306	-0.0700688	4	alt pc fall_03	Influ.
-14	-47	33	L Subparietal sulcus	-0.127757	-0.105823	-0.110149	-0.101496	-0.127757	-0.0705973	4	alt pc fall_03	Influ.
-8	-50	33	L Subparietal sulcus	-0.157168	0.041284	0.00466825	0.0778997	-0.157168	0.154735	4	ego pc spring_01	Influ.
-2	-53	36	L Precuneus (medial part of P1)	0.177489	0.0548404	0.0142146	0.0954662	-0.164954	0.177489	4	alt pc spring_01	Influ.
55	-56	21	R Superior temporal sulcus (parallel sulcus)	-0.18022	-0.120826	-0.127524	-0.114127	-0.18022	-0.09734	4	alt pc spring_01	Influ.
52	-62	-6	R Inferior temporal gyrus (T3)	-0.422387	-0.302844	-0.319994	-0.285694	-0.422387	-0.228185	4	ego pc spring_02	Influ.
-26	-35	60	L Postcentral sulcus	0.310701	0.195717	0.181854	0.20958	-0.207859	0.310701	4	alt pc spring_03	Influ.
-20	-86	30	L Superior occipital gyrus (O1)	0.257426	0.208845	0.201691	0.215999	0.177623	0.257426	4	alt pc spring_03	Influ.
-26	-80	-9	L Posterior transverse collateral sulcus	0.402535	0.276039	0.258295	0.293783	0.172421	0.402535	4	ego pc spring_19_01	Influ.
-5	-86	0	L Lingual gyrus, lingual part of the medial occipito-temporal gyrus, (O5)	0.39391	0.308944	0.30375	0.314138	0.182442	0.39391	4	ego pc spring_19_01	Influ.
-41	-77	45	L Angular gyrus	-0.243	-0.189294	-0.193947	-0.184641	-0.243	-0.152433	4	ego pc winter_01	Influ.
-5	19	0	L Pericallosal sulcus (S of corpus callosum)	-0.303625	-0.182075	-0.218864	-0.145286	-0.303625	0.172575	4	alt pc winter_01	Influ.
-35	-68	-42	L Cerebellum	0.144814	0.0779187	0.0713071	0.0845303	0.0499848	0.144814	5	alt ei control	Influ.
34	58	3	R Middle frontal gyrus (F2)	0.306642	0.245587	0.233215	0.257959	0.183926	0.306642	5	alt br fall_01	Influ.
46	-68	24	R Superior temporal sulcus (parallel sulcus)	0.219188	0.163746	0.159119	0.168372	0.125683	0.219188	5	ego ei fall_02	Influ.
46	-68	21	R Middle occipital gyrus (O2, lateral occipital gyrus)	-0.353244	-0.257274	-0.263242	-0.251306	-0.353244	-0.194679	5	ego br fall_02	Influ.
4	-80	9	R Cuneus (O6)	0.256612	0.211814	0.207376	0.216253	0.150513	0.256612	5	alt ei fall_02	Influ.
19	-56	24	R Parieto-occipital sulcus (or fissure)	0.286106	0.229132	0.221384	0.236879	0.150723	0.286106	5	alt ei fall_02	Influ.
-20	-59	12	L Parieto-occipital sulcus (or fissure)	-0.375792	-0.285869	-0.323099	-0.248639	-0.375792	0.246721	5	alt br fall_02	Influ.
16	-50	6	R Calcarine sulcus	-0.460424	-0.339037	-0.348365	-0.329709	-0.460424	-0.191492	5	alt br fall_02	Influ.
28	-32	-6	R Medial occipito-temporal sulcus (collateral sulcus) and lingual sulcus	-0.348041	-0.239849	-0.269965	-0.209733	-0.348041	0.159734	5	alt br fall_02	Influ.
4	-62	60	R Precuneus (medial part of P1)	0.469717	0.374525	0.363538	0.385513	0.281686	0.469717	5	alt ei fall_03	Influ.
25	-62	57	R Intraparietal sulcus (interparietal sulcus) and transverse parietal sulci	0.436546	0.349964	0.344084	0.355844	0.253593	0.436546	5	alt ei fall_03	Influ.
-56	-56	21	L Angular gyrus	0.653671	0.522944	0.507432	0.538456	0.365351	0.653671	5	alt br fall_03	Influ.
4	-62	60	R Precuneus (medial part of P1)	-0.688897	-0.560332	-0.575494	-0.54517	-0.688897	-0.42286	5	alt br fall_03	Influ.
10	-68	57	R Superior parietal lobule (lateral part of P1)	-0.694139	-0.543531	-0.554425	-0.532636	-0.694139	-0.364615	5	alt br fall_03	Influ.
-2	-86	-15	L Lingual gyrus, lingual part of the medial occipito-temporal gyrus, (O5)	-7.43285	-6.17695	-6.36139	-5.99251	-7.43285	-4.64267	5	ego ei spring_03	Influ.
-2	-86	-15	L Lingual gyrus, lingual part of the medial occipito-temporal gyrus, (O5)	5.85179	4.80437	4.66917	4.93956	3.53618	5.85179	5	ego br spring_03	Influ.
52	-20	15	R Supramarginal gyrus	0.621987	0.464536	0.450623	0.478449	0.366259	0.621987	5	ego ei spring_19_01	Influ.
58	-2	12	R Subcentral gyrus (central operculum) and sulci	0.681317	0.479475	0.460034	0.498917	0.385206	0.681317	5	ego ei spring_19_01	Influ.
19	-26	21	R Pericallosal sulcus (S of corpus callosum)	-1.55463	-1.16374	-1.23181	-1.09567	-1.55463	-0.636643	5	ego ei spring_19_02	Influ.
10	-35	24	R Pericallosal sulcus (S of corpus callosum)	1.22784	0.852348	0.814136	0.89056	0.53042	1.22784	5	ego br spring_19_02	Influ.
-2	-29	45	L Precuneus (medial part of P1)	-0.500249	-0.411863	-0.429462	-0.394264	-0.500249	-0.317274	5	ego ei winter_01	Influ.
25	-41	27	R Subparietal sulcus	0.511108	0.418456	0.399682	0.43723	0.302963	0.511108	5	alt br winter_01	Influ.
-32	-62	39	L Intraparietal sulcus (interparietal sulcus) and transverse parietal sulci	-0.0560807	-0.0413785	-0.0424619	-0.0402951	-0.0560807	-0.0313918	5	ego pc control	Influ.
-50	-77	6	L Middle occipital gyrus (O2, lateral occipital gyrus)	0.0942281	0.0730589	0.0693774	0.0767404	0.0431629	0.0942281	5	alt pc control	Influ.
-17	-104	18	L Occipital pole	0.119511	0.0866527	0.0847745	0.0885309	0.0439372	0.119511	5	alt pc control	Influ.
-8	-89	-15	L Lingual gyrus, lingual part of the medial occipito-temporal gyrus, (O5)	0.115536	0.0803677	0.0773063	0.0834292	0.0314065	0.115536	5	alt pc control	Influ.
10	-74	-9	R Lingual gyrus, lingual part of the medial occipito-temporal gyrus, (O5)	0.0846338	0.0591347	0.0562854	0.061984	0.0379609	0.0846338	5	alt pc control	Influ.
22	-92	24	R Superior occipital gyrus (O1)	0.101527	0.0755913	0.0720612	0.0791215	0.0438499	0.101527	5	alt pc control	Influ.
43	-68	-3	R Inferior occipital gyrus (O3) and sulcus	0.0808778	0.0584759	0.0567194	0.0602325	0.0384323	0.0808778	5	alt pc control	Influ.
-29	-80	12	L Superior occipital sulcus and transverse occipital sulcus	0.0839108	0.0695663	0.0674851	0.0716475	0.0579888	0.0839108	5	ego pc fall_01	Influ.
25	-41	6	R Calcarine sulcus	0.093127	0.0700752	0.0620807	0.0780697	-0.0526598	0.093127	5	ego pc fall_02	Influ.
25	16	54	R Superior frontal sulcus	0.131689	0.101812	0.0969764	0.106648	0.0688305	0.131689	5	alt pc fall_02	Influ.
-23	-62	0	L Calcarine sulcus	-0.115328	-0.0955726	-0.09827	-0.0928752	-0.115328	-0.0768683	5	ego pc fall_03	Influ.
-5	-71	3	L Lingual gyrus, lingual part of the medial occipito-temporal gyrus, (O5)	-0.12887	-0.100409	-0.103095	-0.0977223	-0.12887	-0.083424	5	ego pc fall_03	Influ.
22	-59	-3	R Lingual gyrus, lingual part of the medial occipito-temporal gyrus, (O5)	-0.159949	-0.110625	-0.112812	-0.108437	-0.159949	-0.0662423	5	ego pc fall_03	Influ.
1	-89	18	L Cuneus (O6)	0.291354	0.238967	0.23235	0.245585	0.197011	0.291354	5	alt pc spring_03	Influ.
19	-44	78	R Paracentral lobule and sulcus	0.446148	0.328752	0.313509	0.343996	0.1936	0.446148	5	ego pc spring_19_01	Influ.
28	-2	63	R Superior frontal gyrus (F1)	0.422796	0.26822	0.258993	0.277446	0.149729	0.422796	5	ego pc spring_19_01	Influ.
22	-62	63	R Superior parietal lobule (lateral part of P1)	0.37139	0.294222	0.283406	0.305038	0.223725	0.37139	5	ego pc spring_19_01	Influ.
-47	-38	6	L Superior temporal sulcus (parallel sulcus)	-0.323804	-0.243853	-0.251188	-0.236519	-0.323804	-0.160831	5	alt pc spring_19_01	Influ.
46	-56	3	R Inferior temporal sulcus	-0.203701	-0.178042	-0.182742	-0.173343	-0.203701	-0.145289	5	ego pc winter_01	Influ.
61	-17	21	R Supramarginal gyrus	0.17312	0.126038	0.118159	0.133917	0.0856263	0.17312	6	beta_fall_01	Unseen
-68	-38	0	L Middle temporal gyrus (T2)	0.19881	0.148363	0.145194	0.151531	0.0792335	0.19881	6	beta_fall_02	Unseen
7	-47	-30	R Cerebellum	0.123747	0.0841614	0.0778359	0.0904868	0.0462469	0.123747	6	beta_fall_02	Unseen
61	-35	0	R Lateral aspect of the superior temporal gyrus	0.214476	0.129389	0.124428	0.13435	0.0527383	0.214476	6	beta_fall_02	Unseen
-14	-86	45	L Superior occipital gyrus (O1)	0.297848	0.227734	0.219553	0.235915	0.16775	0.297848	6	beta_fall_03	Unseen
-5	-71	-3	L Lingual gyrus, lingual part of the medial occipito-temporal gyrus, (O5)	0.197039	0.160721	0.152836	0.168607	0.104191	0.197039	6	beta_fall_03	Unseen
-53	10	-12	L Lateral aspect of the superior temporal gyrus	0.145649	0.105299	0.100969	0.10963	0.0758577	0.145649	6	beta_spring_19_01	Unseen
13	-35	75	R Paracentral lobule and sulcus	0.39036	0.226079	0.222767	0.22939	0.0620193	0.39036	6	beta_spring_19_01	Unseen
-23	-89	-9	L Occipital pole	0.236159	0.175149	0.165176	0.185121	0.126968	0.236159	6	beta_spring_19_01	Unseen
-23	-95	-9	L Occipital pole	0.234784	0.177516	0.167467	0.187564	0.121774	0.234784	6	beta_spring_19_01	Unseen
-23	16	66	L Superior frontal gyrus (F1)	0.266871	0.173603	0.156775	0.190431	0.0850833	0.266871	6	beta_spring_19_01	Unseen
22	25	60	R Superior frontal gyrus (F1)	0.242334	0.176836	0.164232	0.189439	0.0861807	0.242334	6	beta_spring_19_01	Unseen
46	10	-12	R Planum polare of the superior temporal gyrus	0.14422	0.0974826	0.0926892	0.102276	0.0609352	0.14422	6	beta_spring_19_01	Unseen
-62	-26	-3	L Lateral aspect of the superior temporal gyrus	-0.178166	-0.153996	-0.160095	-0.147898	-0.178166	-0.0898374	6	beta_spring_19_02	Unseen
-50	-77	6	L Middle occipital gyrus (O2, lateral occipital gyrus)	-0.367976	-0.223062	-0.225425	-0.220699	-0.367976	-0.100532	6	beta_spring_19_02	Unseen
10	-95	0	R Occipital pole	-0.289503	-0.206989	-0.215871	-0.198106	-0.289503	-0.118903	6	beta_spring_19_02	Unseen
4	1	75	R Superior frontal gyrus (F1)	0.296501	0.210543	0.196869	0.224217	0.128482	0.296501	6	beta_spring_19_02	Unseen
22	-83	39	R Superior occipital gyrus (O1)	-0.250853	-0.194915	-0.202829	-0.187	-0.250853	-0.144153	6	beta_spring_19_02	Unseen
22	-95	6	R Occipital pole	-0.264396	-0.201038	-0.206976	-0.1951	-0.264396	-0.136685	6	beta_spring_19_02	Unseen
49	-68	9	R Anterior occipital sulcus and preoccipital notch (temporo-occipital incisure)	-0.307263	-0.235148	-0.239969	-0.230327	-0.307263	-0.121855	6	beta_spring_19_02	Unseen
-59	-44	-3	L Middle temporal gyrus (T2)	0.296927	0.194708	0.190565	0.198851	0.0894204	0.296927	6	beta_winter_01	Unseen
-65	-53	36	L Supramarginal gyrus	0.286113	0.192227	0.185527	0.198926	0.117215	0.286113	6	beta_winter_01	Unseen
-56	19	-3	L Opercular part of the inferior frontal gyrus	0.240774	0.156741	0.149526	0.163957	0.0984853	0.240774	6	beta_winter_01	Unseen
-53	19	39	L Middle frontal gyrus (F2)	0.249777	0.180899	0.172028	0.18977	0.121213	0.249777	6	beta_winter_01	Unseen
-47	-74	45	L Angular gyrus	0.28606	0.225778	0.219327	0.232229	0.17289	0.28606	6	beta_winter_01	Unseen
-20	25	63	L Superior frontal gyrus (F1)	0.274568	0.171378	0.166746	0.176009	0.0917639	0.274568	6	beta_winter_01	Unseen
-26	37	-12	L Orbital sulci (H-shaped sulci)	0.249833	0.14099	0.128001	0.15398	0.0781538	0.249833	6	beta_winter_01	Unseen
-17	-83	15	L Superior occipital sulcus and transverse occipital sulcus	0.239446	0.211278	0.204002	0.218553	0.157493	0.239446	6	beta_winter_01	Unseen
70	-32	-9	R Middle temporal gyrus (T2)	0.277643	0.197222	0.189392	0.205051	0.126701	0.277643	6	beta_winter_01	Unseen
-59	-29	-6	L Middle temporal gyrus (T2)	0.110147	0.0744643	0.0695441	0.0793846	0.0293951	0.110147	7	beta_control	Unseen
-53	16	0	L Opercular part of the inferior frontal gyrus	0.14507	0.0799877	0.0751333	0.084842	0.0520128	0.14507	7	beta_control	Unseen
-53	34	24	L Middle frontal gyrus (F2)	0.10398	0.0812087	0.0770618	0.0853556	0.0611188	0.10398	7	beta_control	Unseen
-5	19	18	L Pericallosal sulcus (S of corpus callosum)	0.170267	0.105172	0.0960808	0.114264	0.0435001	0.170267	7	beta_control	Unseen
7	-44	-27	R Cerebellum	0.149787	0.0912613	0.0836281	0.0988946	0.0364312	0.149787	7	beta_fall_02	Unseen
-23	-44	75	L Paracentral lobule and sulcus	0.349421	0.206202	0.201175	0.211228	0.0976129	0.349421	7	beta_spring_19_01	Unseen
-14	-14	75	L Paracentral lobule and sulcus	0.333224	0.234368	0.22049	0.248247	0.112341	0.333224	7	beta_spring_19_01	Unseen
-50	-77	6	L Middle occipital gyrus (O2, lateral occipital gyrus)	-0.364407	-0.222885	-0.225058	-0.220712	-0.364407	-0.125478	7	beta_spring_19_02	Unseen
-29	-62	63	L Superior parietal lobule (lateral part of P1)	-0.245439	-0.199572	-0.207606	-0.191537	-0.245439	-0.136942	7	beta_spring_19_02	Unseen
10	-95	0	R Occipital pole	-0.280709	-0.196568	-0.207326	-0.185809	-0.280709	-0.13875	7	beta_spring_19_02	Unseen
25	-95	6	R Occipital pole	-0.30199	-0.218819	-0.222835	-0.214803	-0.30199	-0.150827	7	beta_spring_19_02	Unseen
31	-47	60	R Superior parietal lobule (lateral part of P1)	-0.280096	-0.214956	-0.22013	-0.209781	-0.280096	-0.143607	7	beta_spring_19_02	Unseen
46	-62	0	R Anterior occipital sulcus and preoccipital notch (temporo-occipital incisure)	-0.309838	-0.239691	-0.244219	-0.235163	-0.309838	-0.128081	7	beta_spring_19_02	Unseen
-38	-2	60	L Precentral gyrus	0.28529	0.184913	0.174741	0.195085	0.0958864	0.28529	7	beta_winter_01	Unseen
7	-68	15	R Cuneus (O6)	0.275859	0.204813	0.202293	0.207333	0.0978325	0.275859	7	beta_winter_01	Unseen
19	13	21	R Pericallosal sulcus (S of corpus callosum)	0.105813	0.0714089	0.0653679	0.07745	0.0357946	0.105813	8	beta_control	Unseen
-41	-83	-6	L Inferior occipital gyrus (O3) and sulcus	0.24507	0.201294	0.193736	0.208852	0.109584	0.24507	8	beta_fall_03	Unseen
-5	-77	-15	L Lingual gyrus, lingual part of the medial occipito-temporal gyrus, (O5)	0.224162	0.179238	0.17186	0.186616	0.120526	0.224162	8	beta_fall_03	Unseen
-20	-5	75	L Superior frontal gyrus (F1)	0.308918	0.154964	0.135777	0.174151	0.0615261	0.308918	8	beta_spring_19_01	Unseen
31	10	48	R Superior frontal sulcus	0.164219	0.105887	0.098128	0.113645	0.0508027	0.164219	8	beta_spring_19_01	Unseen
-41	-89	12	L Middle occipital gyrus (O2, lateral occipital gyrus)	-0.274715	-0.206292	-0.210234	-0.202349	-0.274715	-0.158511	8	beta_spring_19_02	Unseen
1	-5	57	L Superior frontal gyrus (F1)	0.227494	0.150975	0.138923	0.163027	0.0736867	0.227494	8	beta_spring_19_02	Unseen
49	-68	-3	R Inferior occipital gyrus (O3) and sulcus	-0.285773	-0.209689	-0.218851	-0.200527	-0.285773	-0.114835	8	beta_spring_19_02	Unseen
-56	-38	-6	L Superior temporal sulcus (parallel sulcus)	0.201757	0.150833	0.145481	0.156185	0.0986525	0.201757	8	beta_winter_01	Unseen
-53	-59	45	L Angular gyrus	0.233833	0.193764	0.186255	0.201273	0.131678	0.233833	8	beta_winter_01	Unseen
-17	-53	0	L Calcarine sulcus	0.199629	0.168878	0.164442	0.173313	0.128894	0.199629	8	beta_winter_01	Unseen
34	58	21	R Middle frontal gyrus (F2)	0.152946	0.0887473	0.0836616	0.093833	0.0483502	0.152946	9	beta_control	Unseen
37	13	36	R Inferior frontal sulcus	0.166458	0.0947861	0.0845207	0.105052	0.043572	0.166458	9	beta_control	Unseen
-8	-83	36	L Cuneus (O6)	0.246575	0.199699	0.194574	0.204824	0.170788	0.246575	9	beta_fall_03	Unseen
1	-74	-6	R Lingual gyrus, lingual part of the medial occipito-temporal gyrus, (O5)	0.279805	0.189992	0.181676	0.198307	0.129764	0.279805	9	beta_fall_03	Unseen
22	64	0	R Transverse frontopolar gyri and sulci	0.268909	0.171424	0.157581	0.185266	0.10657	0.268909	9	beta_fall_03	Unseen
-11	43	12	L Anterior part of the cingulate gyrus and sulcus (ACC)	0.280111	0.194715	0.183376	0.206054	0.129075	0.280111	9	beta_spring_01	Unseen
16	-32	72	R Postcentral gyrus	0.359598	0.219408	0.215452	0.223365	0.0780831	0.359598	9	beta_spring_19_01	Unseen
-32	7	60	L Middle frontal gyrus (F2)	0.272938	0.190586	0.175503	0.205668	0.0712927	0.272938	9	beta_spring_19_01	Unseen
-26	-59	3	L Calcarine sulcus	0.295647	0.204795	0.19014	0.219451	0.0917924	0.295647	9	beta_spring_19_01	Unseen
28	-80	3	R Middle occipital sulcus and lunatus sulcus	0.274394	0.176604	0.169154	0.184054	0.0897038	0.274394	9	beta_spring_19_01	Unseen
-50	-71	9	L Middle occipital gyrus (O2, lateral occipital gyrus)	-0.290818	-0.215312	-0.221334	-0.209291	-0.290818	-0.148401	9	beta_spring_19_02	Unseen
-23	-101	0	L Occipital pole	-0.218585	-0.18855	-0.192526	-0.184573	-0.218585	-0.164603	9	beta_spring_19_02	Unseen
-11	-80	-9	L Lingual gyrus, lingual part of the medial occipito-temporal gyrus, (O5)	-0.24808	-0.200548	-0.206176	-0.19492	-0.24808	-0.120304	9	beta_spring_19_02	Unseen
52	-62	6	R Middle temporal gyrus (T2)	-0.266515	-0.218876	-0.224537	-0.213216	-0.266515	-0.15449	9	beta_spring_19_02	Unseen
-23	-89	30	L Superior occipital gyrus (O1)	0.26904	0.234442	0.228077	0.240806	0.198851	0.26904	9	beta_winter_01	Unseen
-26	-77	21	L Superior occipital sulcus and transverse occipital sulcus	0.278205	0.194708	0.183888	0.205528	0.130019	0.278205	9	beta_winter_01	Unseen
25	-74	15	R Superior occipital sulcus and transverse occipital sulcus	0.247409	0.205668	0.198435	0.212901	0.141816	0.247409	9	beta_winter_01	Unseen
64	-23	-3	R Lateral aspect of the superior temporal gyrus	0.271187	0.197716	0.190839	0.204592	0.117431	0.271187	9	beta_winter_01	Unseen
-2	-77	-9	L Lingual gyrus, lingual part of the medial occipito-temporal gyrus, (O5)	0.184332	0.150251	0.143247	0.157255	0.0756603	0.184332	10	beta_control	Unseen
25	-86	-24	R Cerebellum	0.135188	0.0861007	0.0788741	0.0933272	0.034998	0.135188	10	beta_control	Unseen
-44	-83	-12	L Inferior occipital gyrus (O3) and sulcus	0.237411	0.202154	0.196362	0.207945	0.170722	0.237411	10	beta_fall_03	Unseen
-11	58	39	L Superior frontal gyrus (F1)	0.250685	0.175169	0.166556	0.183782	0.0948541	0.250685	10	beta_fall_03	Unseen
-56	-23	45	L Postcentral gyrus	0.33833	0.159657	0.147079	0.172235	0.0786235	0.33833	10	beta_spring_19_01	Unseen
-62	-14	42	L Postcentral gyrus	0.224757	0.145058	0.134275	0.15584	0.092848	0.224757	10	beta_spring_19_01	Unseen
-29	-47	66	L Superior parietal lobule (lateral part of P1)	0.309961	0.223564	0.217888	0.229239	0.143936	0.309961	10	beta_spring_19_01	Unseen
-17	-8	72	L Superior frontal gyrus (F1)	0.398932	0.201861	0.198683	0.205039	0.0686662	0.398932	10	beta_spring_19_01	Unseen
46	-29	51	R Postcentral gyrus	0.215236	0.151086	0.142642	0.15953	0.103556	0.215236	10	beta_spring_19_01	Unseen
-50	-74	9	L Middle occipital gyrus (O2, lateral occipital gyrus)	-0.272052	-0.232311	-0.241322	-0.2233	-0.272052	-0.179431	10	beta_spring_19_02	Unseen
-11	-95	-12	L Occipital pole	-0.297377	-0.226409	-0.229209	-0.22361	-0.297377	-0.159968	10	beta_spring_19_02	Unseen
-26	-89	-12	L Occipital pole	-0.304718	-0.230645	-0.241645	-0.219645	-0.304718	-0.190942	10	beta_spring_19_02	Unseen
-17	-53	-9	L Lingual gyrus, lingual part of the medial occipito-temporal gyrus, (O5)	-0.162728	-0.133358	-0.137119	-0.129597	-0.162728	-0.115951	10	beta_spring_19_02	Unseen
16	-77	-3	R Lingual gyrus, lingual part of the medial occipito-temporal gyrus, (O5)	-0.282452	-0.21134	-0.219291	-0.203388	-0.282452	-0.125271	10	beta_spring_19_02	Unseen
22	31	60	R Superior frontal gyrus (F1)	0.213489	0.150175	0.141953	0.158398	0.0807232	0.213489	10	beta_spring_19_02	Unseen
16	-98	24	R Superior occipital gyrus (O1)	-0.256609	-0.207331	-0.21272	-0.201942	-0.256609	-0.162745	10	beta_spring_19_02	Unseen
52	-68	3	R Middle occipital gyrus (O2, lateral occipital gyrus)	-0.31306	-0.217712	-0.223265	-0.21216	-0.31306	-0.15218	10	beta_spring_19_02	Unseen
