# Supplementary material for: Consensus-building conversation leads to neural alignment
Source: Nat Commun. 2024 May 10;15:3936. doi: 10.1038/s41467-023-43253-8 (PMC11087652; doi:10.1038/s41467-023-43253-8)
Supplement: Supplementary file 5 — Supplementary Data 2 [file 41467_2023_43253_MOESM5_ESM.xlsx]

## Sheet: Sheet1
Word stem	t value	perm. p	beta	[2.5%	97.5%]	DV
cool	4.088	0	0.8584	0.447	1.27	PCA centrality
see	3.374	0.0008	0.8554	0.358	1.352	PCA centrality
gotta	2.887	0.0032	0.842	0.27	1.414	PCA centrality
resolv	3.445	0.0004	0.8289	0.357	1.301	PCA centrality
for	2.779	0.0058	0.8176	0.241	1.394	PCA centrality
dude	4.524	0	0.7407	0.42	1.062	PCA centrality
expect	2.312	0.0216	0.701	0.107	1.295	PCA centrality
sexual	2.791	0.0064	0.6986	0.208	1.189	PCA centrality
then	2.792	0.0066	0.6376	0.19	1.085	PCA centrality
hei	1.886	0.0624	0.6354	-0.025	1.296	PCA centrality
far	2.458	0.0144	0.5852	0.118	1.052	PCA centrality
rest	1.668	0.1026	0.539	-0.094	1.172	PCA centrality
shit	2.244	0.0292	0.5252	0.066	0.984	PCA centrality
write	2.68	0.0094	0.5175	0.139	0.896	PCA centrality
younger	2.645	0.0122	0.5056	0.131	0.88	PCA centrality
view	1.293	0.213	0.4687	-0.242	1.179	PCA centrality
clearli	2.421	0.0156	0.4685	0.089	0.848	PCA centrality
run	1.971	0.0508	0.4613	0.002	0.92	PCA centrality
interest	2.196	0.0304	0.4594	0.049	0.869	PCA centrality
fuck	2.302	0.0222	0.4555	0.068	0.843	PCA centrality
realli	1.573	0.1272	0.4545	-0.112	1.021	PCA centrality
mom	2.383	0.019	0.4377	0.078	0.798	PCA centrality
type	2.722	0.0068	0.4365	0.122	0.751	PCA centrality
deal	2.471	0.0152	0.4327	0.089	0.776	PCA centrality
did	1.906	0.061	0.4195	-0.012	0.851	PCA centrality
home	1.953	0.0532	0.4192	-0.002	0.84	PCA centrality
weird	2.726	0.0084	0.4128	0.116	0.71	PCA centrality
gener	1.583	0.1278	0.4066	-0.097	0.91	PCA centrality
rel	1.55	0.1346	0.4062	-0.108	0.92	PCA centrality
apart	1.859	0.0674	0.4049	-0.022	0.832	PCA centrality
answer	1.961	0.0616	0.4047	0	0.809	PCA centrality
charact	3.201	0.0014	0.4028	0.156	0.649	PCA centrality
us	1.03	0.3068	0.3861	-0.349	1.121	PCA centrality
di	1.999	0.0518	0.3816	0.007	0.756	PCA centrality
wasn	2.268	0.0262	0.3788	0.051	0.706	PCA centrality
guess	1.922	0.0566	0.3784	-0.008	0.764	PCA centrality
pretti	1.65	0.1074	0.357	-0.067	0.781	PCA centrality
tension	1.3	0.202	0.3249	-0.165	0.815	PCA centrality
break	1.295	0.2104	0.3093	-0.159	0.778	PCA centrality
power	1.415	0.162	0.3053	-0.118	0.728	PCA centrality
hmm	1.446	0.1482	0.2938	-0.104	0.692	PCA centrality
realiz	1.042	0.3162	0.287	-0.253	0.827	PCA centrality
sit	2.099	0.0402	0.2867	0.019	0.554	PCA centrality
alright	2.977	0.0028	0.2775	0.095	0.46	PCA centrality
sens	1.814	0.0742	0.2729	-0.022	0.568	PCA centrality
wa	0.886	0.3916	0.2668	-0.324	0.857	PCA centrality
on	1.322	0.1956	0.2647	-0.128	0.657	PCA centrality
hair	1.502	0.1498	0.2616	-0.08	0.603	PCA centrality
just	1.291	0.211	0.2579	-0.134	0.65	PCA centrality
old	1.558	0.1304	0.2572	-0.066	0.581	PCA centrality
dark	0.986	0.3354	0.2565	-0.254	0.767	PCA centrality
got	2.014	0.0584	0.2553	0.007	0.504	PCA centrality
call	1.222	0.2364	0.2551	-0.154	0.664	PCA centrality
gonna	5.093	0	0.2531	0.156	0.351	PCA centrality
littl	1.718	0.0904	0.2531	-0.036	0.542	PCA centrality
parti	1.606	0.1142	0.2513	-0.055	0.558	PCA centrality
continu	1.19	0.246	0.2512	-0.163	0.665	PCA centrality
everybodi	0.971	0.351	0.2502	-0.255	0.755	PCA centrality
becaus	1.672	0.099	0.2485	-0.043	0.54	PCA centrality
caus	2.523	0.0104	0.2479	0.055	0.44	PCA centrality
const	11.385	0.9942	0.2449	0.203	0.287	PCA centrality
fine	1.339	0.1928	0.2384	-0.111	0.587	PCA centrality
shoot	0.887	0.386	0.2351	-0.284	0.754	PCA centrality
isn	0.785	0.4414	0.2333	-0.349	0.816	PCA centrality
throw	0.969	0.3388	0.229	-0.234	0.692	PCA centrality
phone	0.79	0.4388	0.2266	-0.336	0.789	PCA centrality
wait	1.407	0.1684	0.2261	-0.089	0.541	PCA centrality
threw	0.808	0.433	0.2257	-0.322	0.773	PCA centrality
disagre	0.819	0.436	0.2255	-0.314	0.765	PCA centrality
now	0.837	0.423	0.2253	-0.303	0.753	PCA centrality
what	2.437	0.0234	0.2246	0.044	0.405	PCA centrality
you	2.457	0.0148	0.2188	0.044	0.393	PCA centrality
true	1.091	0.2846	0.2126	-0.169	0.595	PCA centrality
which	0.777	0.4346	0.2119	-0.323	0.746	PCA centrality
son	0.936	0.3614	0.2104	-0.23	0.651	PCA centrality
real	0.781	0.4484	0.2077	-0.314	0.729	PCA centrality
basic	0.726	0.4784	0.2073	-0.352	0.767	PCA centrality
new	1.347	0.1948	0.206	-0.094	0.506	PCA centrality
case	0.629	0.547	0.2046	-0.433	0.843	PCA centrality
obvious	0.799	0.4246	0.2019	-0.294	0.697	PCA centrality
doe	0.83	0.4194	0.2	-0.273	0.672	PCA centrality
wonder	0.724	0.4746	0.1965	-0.336	0.729	PCA centrality
interact	0.732	0.4726	0.1925	-0.323	0.708	PCA centrality
blood	0.693	0.514	0.1907	-0.349	0.731	PCA centrality
pull	0.548	0.605	0.1873	-0.483	0.858	PCA centrality
give	0.562	0.583	0.1865	-0.463	0.837	PCA centrality
head	0.882	0.3744	0.1838	-0.225	0.592	PCA centrality
won	0.581	0.5716	0.1831	-0.435	0.801	PCA centrality
right	2.498	0.0162	0.1825	0.039	0.326	PCA centrality
matter	0.705	0.4844	0.1818	-0.324	0.687	PCA centrality
super	0.874	0.3968	0.1796	-0.223	0.582	PCA centrality
involv	1.051	0.311	0.1792	-0.155	0.513	PCA centrality
person	0.953	0.3544	0.1759	-0.186	0.538	PCA centrality
car	1.53	0.1332	0.1731	-0.049	0.395	PCA centrality
imagin	0.527	0.6154	0.1712	-0.465	0.807	PCA centrality
actual	1.402	0.1736	0.1685	-0.067	0.404	PCA centrality
thing	1.639	0.1046	0.1606	-0.031	0.353	PCA centrality
differ	0.84	0.4022	0.1575	-0.21	0.525	PCA centrality
crime	0.761	0.4598	0.1528	-0.241	0.546	PCA centrality
vibe	0.714	0.4812	0.1522	-0.266	0.57	PCA centrality
ar	1.171	0.249	0.1509	-0.102	0.404	PCA centrality
kill	0.875	0.386	0.1499	-0.186	0.486	PCA centrality
god	0.579	0.571	0.1491	-0.356	0.654	PCA centrality
stai	0.734	0.4626	0.1456	-0.243	0.534	PCA centrality
partner	0.824	0.4276	0.1438	-0.198	0.486	PCA centrality
definit	1.169	0.2538	0.143	-0.097	0.383	PCA centrality
saw	0.94	0.3618	0.1421	-0.154	0.438	PCA centrality
question	0.941	0.3532	0.1402	-0.152	0.432	PCA centrality
open	0.584	0.5668	0.1379	-0.325	0.601	PCA centrality
father	0.815	0.4126	0.1366	-0.192	0.465	PCA centrality
talk	1.192	0.2438	0.1322	-0.085	0.35	PCA centrality
exactli	0.542	0.602	0.1248	-0.326	0.576	PCA centrality
thei	1.592	0.1178	0.1241	-0.029	0.277	PCA centrality
casei	1.095	0.2812	0.1185	-0.094	0.331	PCA centrality
seen	0.627	0.5342	0.1181	-0.251	0.487	PCA centrality
gun	0.646	0.5272	0.1171	-0.238	0.473	PCA centrality
ha	0.364	0.7302	0.116	-0.509	0.741	PCA centrality
turn	0.575	0.5752	0.1144	-0.276	0.504	PCA centrality
sister	0.613	0.547	0.1129	-0.248	0.474	PCA centrality
sound	0.357	0.726	0.1098	-0.492	0.712	PCA centrality
believ	0.391	0.7218	0.1074	-0.431	0.645	PCA centrality
tri	0.392	0.6954	0.1028	-0.411	0.617	PCA centrality
with	0.389	0.7054	0.1006	-0.406	0.607	PCA centrality
convinc	0.495	0.635	0.1	-0.296	0.496	PCA centrality
how	0.611	0.5398	0.0948	-0.209	0.399	PCA centrality
and	1.791	0.083	0.093	-0.009	0.195	PCA centrality
look	1.272	0.2092	0.0925	-0.05	0.235	PCA centrality
someth	0.409	0.6984	0.0912	-0.347	0.529	PCA centrality
nice	0.343	0.7416	0.0878	-0.414	0.589	PCA centrality
come	0.886	0.3864	0.0863	-0.105	0.277	PCA centrality
older	0.631	0.5492	0.0859	-0.181	0.353	PCA centrality
said	0.863	0.404	0.0848	-0.108	0.278	PCA centrality
stori	0.35	0.738	0.0847	-0.39	0.559	PCA centrality
let	0.655	0.5304	0.0843	-0.168	0.336	PCA centrality
well	0.676	0.5018	0.0831	-0.158	0.324	PCA centrality
the	1.17	0.2508	0.0816	-0.055	0.218	PCA centrality
know	1.522	0.136	0.0804	-0.023	0.184	PCA centrality
daughter	0.328	0.7538	0.0773	-0.385	0.54	PCA centrality
peopl	0.845	0.4122	0.0767	-0.101	0.255	PCA centrality
will	0.327	0.7438	0.0748	-0.374	0.524	PCA centrality
have	0.454	0.6602	0.0748	-0.248	0.397	PCA centrality
why	0.446	0.6694	0.0711	-0.241	0.384	PCA centrality
happi	0.713	0.4862	0.0705	-0.123	0.264	PCA centrality
pick	0.435	0.6706	0.0703	-0.247	0.387	PCA centrality
night	0.217	0.831	0.0696	-0.56	0.699	PCA centrality
figur	0.331	0.75	0.0691	-0.34	0.478	PCA centrality
famili	0.778	0.4466	0.0673	-0.102	0.237	PCA centrality
especi	0.24	0.8236	0.0653	-0.468	0.599	PCA centrality
man	0.951	0.3594	0.0638	-0.068	0.195	PCA centrality
either	0.168	0.87	0.0554	-0.591	0.702	PCA centrality
face	0.239	0.8158	0.0534	-0.385	0.492	PCA centrality
somebodi	0.256	0.802	0.053	-0.353	0.459	PCA centrality
someon	0.174	0.8646	0.0512	-0.527	0.629	PCA centrality
sorri	0.29	0.781	0.051	-0.293	0.395	PCA centrality
boi	0.61	0.5598	0.0508	-0.113	0.214	PCA centrality
ye	0.663	0.5298	0.0508	-0.1	0.201	PCA centrality
movi	0.653	0.5232	0.0473	-0.095	0.189	PCA centrality
scene	0.656	0.5188	0.0446	-0.089	0.178	PCA centrality
that	0.589	0.5754	0.0443	-0.103	0.192	PCA centrality
okai	0.795	0.4354	0.0437	-0.064	0.152	PCA centrality
relationship	0.447	0.6674	0.0437	-0.148	0.236	PCA centrality
thi	0.404	0.7	0.0432	-0.166	0.252	PCA centrality
mother	0.283	0.7778	0.043	-0.255	0.341	PCA centrality
need	0.277	0.7918	0.0426	-0.259	0.344	PCA centrality
build	0.159	0.8718	0.0411	-0.464	0.546	PCA centrality
issu	0.169	0.8652	0.0388	-0.411	0.489	PCA centrality
plai	0.1	0.921	0.0317	-0.59	0.653	PCA centrality
take	0.168	0.868	0.0268	-0.286	0.34	PCA centrality
pitt	0.186	0.8596	0.0256	-0.244	0.295	PCA centrality
confront	0.132	0.9012	0.0218	-0.301	0.345	PCA centrality
lot	0.126	0.8974	0.0202	-0.294	0.335	PCA centrality
brother	0.237	0.8174	0.0195	-0.142	0.181	PCA centrality
start	0.134	0.8984	0.0181	-0.246	0.282	PCA centrality
RAREWORD	0.943	0.3582	0.0178	-0.019	0.055	PCA centrality
girl	0.131	0.8964	0.0159	-0.222	0.254	PCA centrality
second	0.051	0.958	0.0148	-0.553	0.583	PCA centrality
member	0.038	0.9662	0.0115	-0.59	0.613	PCA centrality
felt	0.072	0.9486	0.0102	-0.265	0.286	PCA centrality
hard	0.036	0.9746	0.0101	-0.538	0.558	PCA centrality
time	0.049	0.962	0.0066	-0.259	0.272	PCA centrality
came	0.028	0.98	0.0058	-0.399	0.41	PCA centrality
agre	0.003	0.9966	0.0003	-0.192	0.192	PCA centrality
learn	-0.006	0.9948	-0.0015	-0.465	0.462	PCA centrality
who	-0.016	0.9898	-0.0029	-0.353	0.347	PCA centrality
relat	-0.052	0.9622	-0.004	-0.157	0.149	PCA centrality
mean	-0.067	0.9486	-0.0069	-0.209	0.196	PCA centrality
think	-0.249	0.8074	-0.0073	-0.065	0.05	PCA centrality
not	-0.048	0.9602	-0.0078	-0.325	0.309	PCA centrality
meet	-0.041	0.966	-0.008	-0.388	0.372	PCA centrality
shirt	-0.075	0.9414	-0.0126	-0.339	0.314	PCA centrality
door	-0.101	0.9178	-0.0172	-0.353	0.318	PCA centrality
kinda	-0.103	0.9176	-0.0179	-0.359	0.324	PCA centrality
lose	-0.102	0.9176	-0.0237	-0.478	0.43	PCA centrality
sure	-0.171	0.8602	-0.024	-0.299	0.251	PCA centrality
make	-0.179	0.8654	-0.0244	-0.291	0.243	PCA centrality
die	-0.213	0.827	-0.027	-0.276	0.222	PCA centrality
convers	-0.104	0.9198	-0.0273	-0.542	0.488	PCA centrality
couldn	-0.122	0.9066	-0.0322	-0.549	0.484	PCA centrality
room	-0.176	0.8526	-0.0323	-0.392	0.328	PCA centrality
walk	-0.215	0.8346	-0.0378	-0.382	0.306	PCA centrality
board	-0.136	0.901	-0.038	-0.584	0.508	PCA centrality
wanna	-0.316	0.756	-0.0386	-0.279	0.201	PCA centrality
stuff	-0.171	0.8678	-0.0403	-0.503	0.422	PCA centrality
work	-0.239	0.8214	-0.0409	-0.376	0.294	PCA centrality
when	-0.175	0.8578	-0.042	-0.512	0.428	PCA centrality
decid	-0.148	0.883	-0.0429	-0.611	0.525	PCA centrality
thought	-0.753	0.462	-0.043	-0.155	0.069	PCA centrality
left	-0.196	0.8444	-0.0431	-0.475	0.389	PCA centrality
get	-0.455	0.6658	-0.0451	-0.239	0.149	PCA centrality
but	-0.635	0.5222	-0.0453	-0.185	0.095	PCA centrality
place	-0.246	0.8102	-0.0472	-0.423	0.328	PCA centrality
busi	-0.389	0.7142	-0.0479	-0.289	0.193	PCA centrality
she	-0.421	0.6822	-0.0502	-0.284	0.184	PCA centrality
brad	-0.501	0.6282	-0.0517	-0.254	0.15	PCA centrality
knew	-0.244	0.81	-0.0531	-0.48	0.374	PCA centrality
try	-0.641	0.5446	-0.0595	-0.241	0.122	PCA centrality
wife	-0.391	0.7126	-0.0597	-0.359	0.24	PCA centrality
end	-0.815	0.4172	-0.0614	-0.209	0.086	PCA centrality
hand	-0.206	0.8464	-0.0654	-0.689	0.558	PCA centrality
follow	-0.231	0.825	-0.0662	-0.629	0.497	PCA centrality
better	-0.311	0.7668	-0.067	-0.49	0.356	PCA centrality
wrong	-0.378	0.723	-0.0717	-0.444	0.3	PCA centrality
pai	-0.265	0.7936	-0.0724	-0.609	0.464	PCA centrality
help	-0.451	0.6524	-0.0725	-0.388	0.243	PCA centrality
leav	-0.641	0.5288	-0.0729	-0.296	0.15	PCA centrality
set	-0.203	0.8472	-0.073	-0.777	0.631	PCA centrality
begin	-0.283	0.7816	-0.0732	-0.58	0.434	PCA centrality
happen	-0.891	0.381	-0.0742	-0.238	0.089	PCA centrality
action	-0.328	0.759	-0.0751	-0.524	0.374	PCA centrality
tell	-0.423	0.6794	-0.0751	-0.423	0.273	PCA centrality
stop	-0.236	0.8124	-0.0764	-0.711	0.559	PCA centrality
there	-0.541	0.5918	-0.0775	-0.358	0.203	PCA centrality
final	-0.28	0.7922	-0.0797	-0.638	0.479	PCA centrality
consensu	-0.311	0.7608	-0.0802	-0.585	0.425	PCA centrality
bit	-0.318	0.7528	-0.0821	-0.589	0.424	PCA centrality
upset	-0.443	0.6716	-0.0836	-0.454	0.287	PCA centrality
entir	-0.252	0.8088	-0.0845	-0.743	0.574	PCA centrality
ladi	-0.454	0.6616	-0.0851	-0.452	0.282	PCA centrality
sad	-0.401	0.6862	-0.0855	-0.503	0.332	PCA centrality
like	-2.988	0.0042	-0.0885	-0.147	-0.03	PCA centrality
good	-0.861	0.3944	-0.0899	-0.295	0.115	PCA centrality
weren	-0.27	0.7904	-0.0922	-0.762	0.578	PCA centrality
gui	-2.085	0.0404	-0.097	-0.188	-0.006	PCA centrality
friend	-0.739	0.4768	-0.0983	-0.359	0.163	PCA centrality
woman	-1.177	0.2534	-0.0986	-0.263	0.066	PCA centrality
bad	-0.716	0.4882	-0.0991	-0.37	0.172	PCA centrality
yep	-0.44	0.6742	-0.1013	-0.552	0.35	PCA centrality
move	-0.579	0.569	-0.102	-0.447	0.243	PCA centrality
yeah	-3.384	0.0006	-0.1038	-0.164	-0.044	PCA centrality
past	-0.337	0.7492	-0.1042	-0.711	0.502	PCA centrality
chang	-0.379	0.7166	-0.106	-0.654	0.442	PCA centrality
necessarili	-0.358	0.736	-0.1103	-0.714	0.493	PCA centrality
marri	-0.793	0.446	-0.1117	-0.388	0.165	PCA centrality
watch	-0.993	0.3344	-0.1177	-0.35	0.115	PCA centrality
ly	-0.404	0.692	-0.1188	-0.695	0.458	PCA centrality
mayb	-1.851	0.0698	-0.1202	-0.247	0.007	PCA centrality
monei	-0.797	0.4306	-0.122	-0.422	0.178	PCA centrality
group	-0.491	0.6394	-0.1245	-0.621	0.372	PCA centrality
sort	-1.134	0.2708	-0.1274	-0.348	0.093	PCA centrality
went	-0.61	0.5422	-0.1307	-0.551	0.289	PCA centrality
kind	-1.275	0.2062	-0.1389	-0.352	0.075	PCA centrality
drive	-0.788	0.4268	-0.1415	-0.494	0.211	PCA centrality
wrote	-0.515	0.6186	-0.1433	-0.689	0.402	PCA centrality
ask	-0.684	0.5012	-0.145	-0.561	0.271	PCA centrality
wouldn	-0.846	0.398	-0.1463	-0.485	0.193	PCA centrality
fight	-0.826	0.3996	-0.1465	-0.494	0.201	PCA centrality
mad	-0.592	0.569	-0.1467	-0.632	0.339	PCA centrality
problem	-0.593	0.5498	-0.1529	-0.658	0.352	PCA centrality
sai	-1.241	0.2166	-0.1551	-0.4	0.09	PCA centrality
idea	-0.901	0.3768	-0.1559	-0.495	0.183	PCA centrality
argu	-1.013	0.3328	-0.1564	-0.459	0.146	PCA centrality
want	-1.556	0.1294	-0.1567	-0.354	0.041	PCA centrality
ben	-0.724	0.4802	-0.158	-0.586	0.27	PCA centrality
two	-0.563	0.5782	-0.1591	-0.712	0.394	PCA centrality
possibl	-0.517	0.6098	-0.1667	-0.799	0.465	PCA centrality
can	-0.522	0.603	-0.1681	-0.799	0.463	PCA centrality
live	-1.061	0.3048	-0.1714	-0.488	0.145	PCA centrality
rememb	-0.874	0.4106	-0.1726	-0.56	0.215	PCA centrality
goe	-0.831	0.428	-0.1727	-0.58	0.235	PCA centrality
moment	-0.611	0.5578	-0.1727	-0.727	0.381	PCA centrality
men	-0.909	0.3758	-0.1739	-0.549	0.201	PCA centrality
go	-2.177	0.0342	-0.1739	-0.331	-0.017	PCA centrality
show	-0.744	0.4682	-0.1765	-0.642	0.289	PCA centrality
coupl	-1.417	0.167	-0.1778	-0.424	0.068	PCA centrality
posit	-0.667	0.5132	-0.1805	-0.711	0.35	PCA centrality
dress	-0.842	0.3988	-0.1845	-0.614	0.245	PCA centrality
love	-1.26	0.2196	-0.1845	-0.472	0.103	PCA centrality
argument	-1.273	0.2104	-0.1852	-0.47	0.1	PCA centrality
even	-0.567	0.5732	-0.1853	-0.826	0.455	PCA centrality
event	-0.894	0.3708	-0.1873	-0.598	0.223	PCA centrality
care	-0.885	0.3946	-0.1881	-0.604	0.228	PCA centrality
shot	-0.629	0.5432	-0.1931	-0.794	0.408	PCA centrality
specif	-0.624	0.5528	-0.1942	-0.805	0.416	PCA centrality
kid	-2.629	0.009	-0.1944	-0.339	-0.049	PCA centrality
some	-0.592	0.5682	-0.1958	-0.844	0.452	PCA centrality
hous	-1.227	0.2304	-0.1998	-0.519	0.119	PCA centrality
mind	-0.842	0.4166	-0.2032	-0.676	0.27	PCA centrality
angri	-0.928	0.3786	-0.2036	-0.633	0.226	PCA centrality
bring	-0.786	0.4496	-0.2075	-0.725	0.31	PCA centrality
women	-0.679	0.51	-0.2153	-0.837	0.406	PCA centrality
outsid	-0.985	0.3338	-0.2173	-0.649	0.215	PCA centrality
situat	-0.846	0.4096	-0.2208	-0.733	0.291	PCA centrality
white	-1.054	0.3118	-0.221	-0.632	0.19	PCA centrality
close	-0.993	0.3284	-0.2211	-0.657	0.215	PCA centrality
long	-0.674	0.5092	-0.2226	-0.87	0.425	PCA centrality
poor	-0.775	0.4522	-0.2237	-0.789	0.342	PCA centrality
troubl	-0.662	0.52	-0.2256	-0.893	0.442	PCA centrality
import	-1.068	0.2982	-0.2271	-0.644	0.19	PCA centrality
wai	-2.586	0.0102	-0.2279	-0.401	-0.055	PCA centrality
young	-1.474	0.1574	-0.2286	-0.533	0.076	PCA centrality
find	-0.751	0.4686	-0.2306	-0.833	0.371	PCA centrality
discuss	-1.299	0.2028	-0.2317	-0.582	0.118	PCA centrality
clip	-1.106	0.2822	-0.2349	-0.651	0.181	PCA centrality
feel	-2.756	0.007	-0.2362	-0.404	-0.068	PCA centrality
total	-0.839	0.401	-0.252	-0.841	0.337	PCA centrality
affleck	-1.572	0.1192	-0.2548	-0.572	0.063	PCA centrality
read	-1.087	0.2842	-0.2616	-0.733	0.21	PCA centrality
conflict	-1.173	0.2616	-0.2635	-0.704	0.177	PCA centrality
where	-0.864	0.4112	-0.2832	-0.926	0.359	PCA centrality
reason	-1.457	0.163	-0.2887	-0.677	0.1	PCA centrality
romant	-1.317	0.198	-0.3031	-0.754	0.148	PCA centrality
vote	-0.796	0.4398	-0.304	-1.052	0.444	PCA centrality
point	-2.125	0.0428	-0.3049	-0.586	-0.024	PCA centrality
piss	-1.378	0.1768	-0.3115	-0.755	0.132	PCA centrality
plan	-2.064	0.0442	-0.313	-0.61	-0.016	PCA centrality
later	-1.308	0.1994	-0.3197	-0.799	0.159	PCA centrality
stand	-1.604	0.1172	-0.3308	-0.735	0.074	PCA centrality
life	-1.913	0.0594	-0.3445	-0.698	0.008	PCA centrality
frame	-1.287	0.2026	-0.3558	-0.898	0.186	PCA centrality
comfort	-1.049	0.3102	-0.3622	-1.039	0.314	PCA centrality
rich	-1.499	0.1418	-0.3656	-0.844	0.113	PCA centrality
big	-1.966	0.0512	-0.395	-0.789	-0.001	PCA centrality
commit	-1.676	0.1008	-0.4232	-0.918	0.072	PCA centrality
decis	-1.718	0.0958	-0.4281	-0.916	0.06	PCA centrality
fanci	-1.615	0.1084	-0.4349	-0.963	0.093	PCA centrality
main	-1.743	0.0872	-0.4389	-0.932	0.055	PCA centrality
attract	-1.897	0.0598	-0.4402	-0.895	0.015	PCA centrality
next	-1.435	0.168	-0.4634	-1.097	0.17	PCA centrality
strong	-1.705	0.096	-0.5013	-1.078	0.075	PCA centrality
mess	-1.638	0.1104	-0.5348	-1.175	0.105	PCA centrality
awai	-3.391	0.0006	-0.5389	-0.85	-0.227	PCA centrality
ahead	-2.006	0.0468	-0.546	-1.08	-0.012	PCA centrality
explain	-2.078	0.0424	-0.5856	-1.138	-0.033	PCA centrality
minut	-2.325	0.0252	-0.5912	-1.09	-0.093	PCA centrality
probabl	-4.902	0	-0.593	-0.83	-0.356	PCA centrality
wear	-2.477	0.0122	-0.686	-1.229	-0.143	PCA centrality
travel	-2.7	0.0056	-0.7195	-1.242	-0.197	PCA centrality
confus	-2.889	0.0044	-0.7761	-1.303	-0.25	PCA centrality
pass	-1.849	0.0794	-0.7762	-1.599	0.047	PCA centrality
great	-3.303	0.0004	-0.9807	-1.563	-0.399	PCA centrality
eventu	-3.396	0.0012	-1.1074	-1.746	-0.468	PCA centrality
resolv	5.058	0	0.599	0.367	0.831	Perceived status
shit	3.23	0.0012	0.3722	0.146	0.598	Perceived status
for	2.515	0.0124	0.3642	0.08	0.648	Perceived status
rest	2.287	0.0256	0.3637	0.052	0.676	Perceived status
gotta	2.524	0.0132	0.3624	0.081	0.644	Perceived status
realli	2.413	0.0206	0.3431	0.064	0.622	Perceived status
stop	2.021	0.0512	0.3223	0.01	0.635	Perceived status
tri	2.472	0.0168	0.3192	0.066	0.572	Perceived status
cool	3.065	0.002	0.3167	0.114	0.519	Perceived status
clearli	3.314	0.0016	0.3156	0.129	0.502	Perceived status
write	3.246	0.0006	0.3086	0.122	0.495	Perceived status
pass	1.487	0.1346	0.3072	-0.098	0.712	Perceived status
throw	2.567	0.0154	0.2984	0.071	0.526	Perceived status
sister	3.216	0.0012	0.2915	0.114	0.469	Perceived status
super	2.713	0.0084	0.2742	0.076	0.472	Perceived status
call	2.647	0.0102	0.2719	0.071	0.473	Perceived status
di	2.891	0.0058	0.2716	0.087	0.456	Perceived status
basic	1.916	0.0628	0.2693	-0.006	0.545	Perceived status
then	2.354	0.024	0.2646	0.044	0.485	Perceived status
run	2.189	0.038	0.2522	0.026	0.478	Perceived status
which	1.849	0.0756	0.2482	-0.015	0.511	Perceived status
fine	2.711	0.0088	0.2375	0.066	0.409	Perceived status
alright	4.96	0	0.2276	0.138	0.317	Perceived status
couldn	1.689	0.1076	0.219	-0.035	0.473	Perceived status
see	1.734	0.0934	0.2164	-0.028	0.461	Perceived status
dude	2.668	0.0108	0.215	0.057	0.373	Perceived status
interest	2.088	0.0362	0.2149	0.013	0.417	Perceived status
yep	1.838	0.081	0.2082	-0.014	0.43	Perceived status
matter	1.637	0.114	0.2078	-0.041	0.457	Perceived status
take	2.538	0.0112	0.1995	0.045	0.354	Perceived status
read	1.671	0.108	0.198	-0.034	0.43	Perceived status
pull	1.138	0.2642	0.1916	-0.138	0.522	Perceived status
involv	2.249	0.0274	0.1887	0.024	0.353	Perceived status
pretti	1.669	0.1042	0.1777	-0.031	0.386	Perceived status
kill	2.101	0.0446	0.1771	0.012	0.342	Perceived status
pai	1.314	0.1972	0.177	-0.087	0.441	Perceived status
conflict	1.592	0.1274	0.1759	-0.041	0.393	Perceived status
us	0.946	0.3674	0.1747	-0.187	0.536	Perceived status
tell	1.973	0.0548	0.1723	0.001	0.344	Perceived status
type	2.094	0.0432	0.1653	0.011	0.32	Perceived status
expect	1.09	0.2838	0.1627	-0.13	0.455	Perceived status
sens	2.192	0.0308	0.1623	0.017	0.308	Perceived status
set	0.886	0.386	0.1567	-0.19	0.503	Perceived status
event	1.422	0.1656	0.1465	-0.056	0.349	Perceived status
just	1.455	0.1558	0.1431	-0.05	0.336	Perceived status
obvious	1.144	0.2714	0.1424	-0.102	0.386	Perceived status
mom	1.571	0.136	0.142	-0.035	0.319	Perceived status
const	13.255	1	0.1404	0.12	0.161	Perceived status
love	1.942	0.0614	0.14	-0.001	0.281	Perceived status
ben	1.28	0.2246	0.1375	-0.073	0.348	Perceived status
crime	1.388	0.1752	0.1372	-0.057	0.331	Perceived status
came	1.349	0.1962	0.137	-0.062	0.336	Perceived status
believ	1.006	0.3322	0.1359	-0.129	0.401	Perceived status
better	1.256	0.2288	0.1333	-0.075	0.341	Perceived status
vote	0.702	0.4922	0.1319	-0.236	0.5	Perceived status
tension	1.048	0.3114	0.1289	-0.112	0.37	Perceived status
rel	0.997	0.32	0.1287	-0.124	0.382	Perceived status
bit	1.01	0.3284	0.1285	-0.121	0.378	Perceived status
sorri	1.472	0.1508	0.1273	-0.042	0.297	Perceived status
phone	0.901	0.3798	0.1273	-0.15	0.404	Perceived status
action	1.108	0.2738	0.1248	-0.096	0.346	Perceived status
right	3.463	0.0006	0.1245	0.054	0.195	Perceived status
someth	1.125	0.282	0.1237	-0.092	0.339	Perceived status
son	1.099	0.292	0.1216	-0.095	0.339	Perceived status
older	1.796	0.0854	0.1204	-0.011	0.252	Perceived status
white	1.154	0.2422	0.1191	-0.083	0.321	Perceived status
marri	1.691	0.0982	0.1173	-0.019	0.253	Perceived status
pick	1.445	0.1704	0.115	-0.041	0.271	Perceived status
answer	1.088	0.2898	0.1105	-0.089	0.31	Perceived status
past	0.719	0.4886	0.1095	-0.189	0.408	Perceived status
wife	1.45	0.1586	0.1091	-0.038	0.257	Perceived status
knew	0.986	0.3462	0.1057	-0.104	0.316	Perceived status
gonna	4.315	0	0.1055	0.058	0.153	Perceived status
wanna	1.74	0.087	0.1049	-0.013	0.223	Perceived status
continu	0.995	0.3412	0.1034	-0.1	0.307	Perceived status
pitt	1.516	0.1396	0.1026	-0.03	0.235	Perceived status
movi	2.848	0.0066	0.1016	0.032	0.172	Perceived status
thei	2.557	0.0138	0.0981	0.023	0.173	Perceived status
comfort	0.573	0.5732	0.0973	-0.236	0.43	Perceived status
caus	1.983	0.0514	0.0959	0.001	0.191	Perceived status
interact	0.737	0.482	0.0955	-0.158	0.349	Perceived status
sit	1.386	0.1762	0.0932	-0.039	0.225	Perceived status
sad	0.885	0.3828	0.0927	-0.113	0.298	Perceived status
help	1.136	0.2582	0.09	-0.065	0.245	Perceived status
two	0.647	0.5276	0.0899	-0.183	0.362	Perceived status
stai	0.919	0.3692	0.0897	-0.102	0.281	Perceived status
chang	0.646	0.5366	0.0889	-0.181	0.359	Perceived status
break	0.747	0.4722	0.0879	-0.143	0.318	Perceived status
talk	1.604	0.1194	0.0875	-0.019	0.195	Perceived status
casei	1.62	0.114	0.0863	-0.018	0.191	Perceived status
gun	0.955	0.3474	0.0852	-0.09	0.26	Perceived status
what	1.873	0.0662	0.085	-0.004	0.174	Perceived status
hmm	0.84	0.4042	0.084	-0.112	0.28	Perceived status
close	0.719	0.4852	0.0788	-0.136	0.294	Perceived status
ar	1.229	0.2306	0.078	-0.046	0.202	Perceived status
you	1.728	0.097	0.0757	-0.01	0.162	Perceived status
new	0.991	0.3238	0.0746	-0.073	0.222	Perceived status
younger	0.786	0.4398	0.074	-0.11	0.258	Perceived status
affleck	0.908	0.3742	0.0724	-0.084	0.229	Perceived status
board	0.524	0.6162	0.0718	-0.197	0.34	Perceived status
boi	1.742	0.09	0.0715	-0.009	0.152	Perceived status
isn	0.487	0.6362	0.0713	-0.216	0.358	Perceived status
figur	0.65	0.5284	0.0668	-0.135	0.268	Perceived status
look	1.863	0.0736	0.0666	-0.003	0.137	Perceived status
partner	0.763	0.4614	0.0656	-0.103	0.234	Perceived status
why	0.828	0.4236	0.065	-0.089	0.219	Perceived status
seen	0.693	0.501	0.0642	-0.117	0.246	Perceived status
hair	0.738	0.4732	0.0632	-0.105	0.231	Perceived status
weird	0.845	0.4068	0.063	-0.083	0.209	Perceived status
littl	0.86	0.4112	0.0623	-0.08	0.205	Perceived status
vibe	0.587	0.5792	0.0616	-0.144	0.267	Perceived status
real	0.46	0.656	0.0603	-0.196	0.317	Perceived status
thing	1.204	0.2296	0.0581	-0.036	0.153	Perceived status
true	0.602	0.5644	0.0578	-0.13	0.246	Perceived status
doe	0.47	0.6472	0.0558	-0.177	0.288	Perceived status
turn	0.566	0.5842	0.0554	-0.137	0.247	Perceived status
actual	0.924	0.3674	0.0547	-0.061	0.171	Perceived status
wasn	0.663	0.5164	0.0545	-0.107	0.216	Perceived status
on	0.535	0.5992	0.0527	-0.14	0.246	Perceived status
will	0.462	0.6478	0.0521	-0.169	0.273	Perceived status
wonder	0.388	0.7054	0.0519	-0.21	0.314	Perceived status
watch	0.884	0.3828	0.0516	-0.063	0.166	Perceived status
hei	0.309	0.7692	0.0513	-0.274	0.376	Perceived status
god	0.392	0.7196	0.0496	-0.199	0.298	Perceived status
RAREWORD	5.271	0	0.0491	0.031	0.067	Perceived status
wa	0.329	0.7504	0.0488	-0.242	0.339	Perceived status
think	3.356	0.001	0.0487	0.02	0.077	Perceived status
attract	0.422	0.6908	0.0482	-0.176	0.272	Perceived status
group	0.385	0.7124	0.048	-0.197	0.292	Perceived status
confront	0.577	0.5732	0.0468	-0.112	0.206	Perceived status
let	0.728	0.4698	0.0461	-0.078	0.17	Perceived status
kinda	0.527	0.6192	0.0452	-0.123	0.213	Perceived status
fuck	0.458	0.6534	0.0446	-0.146	0.236	Perceived status
idea	0.52	0.6128	0.0443	-0.123	0.211	Perceived status
wrote	0.322	0.7474	0.0441	-0.224	0.313	Perceived status
know	1.691	0.1056	0.044	-0.007	0.095	Perceived status
thi	0.826	0.4232	0.0434	-0.06	0.146	Perceived status
home	0.403	0.6926	0.0426	-0.165	0.25	Perceived status
piss	0.377	0.7064	0.042	-0.176	0.26	Perceived status
leav	0.732	0.4828	0.041	-0.069	0.151	Perceived status
guess	0.42	0.6824	0.0407	-0.149	0.231	Perceived status
man	1.227	0.2328	0.0405	-0.024	0.105	Perceived status
clip	0.386	0.6996	0.0404	-0.165	0.245	Perceived status
next	0.252	0.8036	0.0401	-0.272	0.352	Perceived status
frame	0.28	0.783	0.0381	-0.229	0.305	Perceived status
start	0.558	0.5826	0.0371	-0.093	0.167	Perceived status
second	0.257	0.8032	0.0367	-0.243	0.316	Perceived status
specif	0.22	0.826	0.0337	-0.267	0.334	Perceived status
time	0.499	0.631	0.0333	-0.097	0.164	Perceived status
did	0.306	0.7644	0.0332	-0.179	0.246	Perceived status
won	0.211	0.836	0.0328	-0.271	0.337	Perceived status
now	0.247	0.8074	0.0328	-0.227	0.293	Perceived status
mean	0.642	0.5152	0.0326	-0.067	0.132	Perceived status
parti	0.423	0.6758	0.0326	-0.118	0.184	Perceived status
consensu	0.252	0.8002	0.032	-0.217	0.281	Perceived status
women	0.189	0.8538	0.0295	-0.276	0.335	Perceived status
plai	0.168	0.8736	0.0263	-0.28	0.332	Perceived status
can	0.159	0.8804	0.0252	-0.286	0.336	Perceived status
gener	0.197	0.8472	0.0249	-0.223	0.273	Perceived status
ahead	0.165	0.868	0.0221	-0.241	0.285	Perceived status
everybodi	0.169	0.8722	0.0214	-0.227	0.27	Perceived status
angri	0.195	0.8468	0.021	-0.191	0.233	Perceived status
how	0.272	0.7958	0.0208	-0.129	0.171	Perceived status
end	0.528	0.6242	0.0196	-0.053	0.092	Perceived status
said	0.384	0.7186	0.0186	-0.076	0.113	Perceived status
okai	0.632	0.5184	0.0171	-0.036	0.07	Perceived status
find	0.105	0.9166	0.0159	-0.28	0.312	Perceived status
even	0.094	0.928	0.0151	-0.3	0.33	Perceived status
blood	0.107	0.9188	0.0144	-0.251	0.28	Perceived status
definit	0.227	0.8252	0.0137	-0.104	0.132	Perceived status
import	0.129	0.8962	0.0135	-0.192	0.219	Perceived status
good	0.259	0.8026	0.0133	-0.087	0.114	Perceived status
friend	0.188	0.8524	0.0123	-0.116	0.141	Perceived status
total	0.081	0.941	0.012	-0.278	0.302	Perceived status
question	0.158	0.8812	0.0116	-0.132	0.155	Perceived status
sexual	0.091	0.9338	0.0112	-0.23	0.253	Perceived status
there	0.155	0.8796	0.0109	-0.127	0.149	Perceived status
with	0.081	0.9348	0.0103	-0.239	0.259	Perceived status
stuff	0.078	0.9392	0.0091	-0.218	0.237	Perceived status
door	0.101	0.9274	0.0085	-0.157	0.174	Perceived status
work	0.099	0.919	0.0083	-0.156	0.173	Perceived status
necessarili	0.051	0.9616	0.0077	-0.29	0.305	Perceived status
ha	0.044	0.9652	0.0069	-0.301	0.315	Perceived status
well	0.109	0.908	0.0066	-0.112	0.125	Perceived status
and	0.216	0.836	0.0055	-0.045	0.056	Perceived status
either	0.034	0.9738	0.0055	-0.313	0.324	Perceived status
convinc	0.049	0.9606	0.0048	-0.19	0.2	Perceived status
member	0.03	0.976	0.0046	-0.291	0.301	Perceived status
try	0.069	0.9492	0.0032	-0.086	0.093	Perceived status
lot	0.031	0.9778	0.0024	-0.152	0.157	Perceived status
ye	0.048	0.962	0.0018	-0.072	0.076	Perceived status
got	0.021	0.9836	0.0013	-0.121	0.124	Perceived status
deal	-0.011	0.9918	-0.001	-0.17	0.168	Perceived status
sai	-0.031	0.9776	-0.0019	-0.122	0.119	Perceived status
charact	-0.044	0.9652	-0.0027	-0.124	0.119	Perceived status
live	-0.04	0.9708	-0.0032	-0.159	0.153	Perceived status
convers	-0.036	0.9718	-0.0047	-0.258	0.249	Perceived status
left	-0.048	0.962	-0.0052	-0.218	0.207	Perceived status
not	-0.084	0.926	-0.0067	-0.163	0.149	Perceived status
nice	-0.078	0.944	-0.0098	-0.257	0.237	Perceived status
meet	-0.105	0.9228	-0.01	-0.197	0.177	Perceived status
come	-0.211	0.837	-0.0101	-0.104	0.084	Perceived status
upset	-0.142	0.885	-0.0132	-0.195	0.169	Perceived status
like	-0.989	0.336	-0.0144	-0.043	0.014	Perceived status
argu	-0.207	0.848	-0.0157	-0.165	0.133	Perceived status
car	-0.286	0.777	-0.0159	-0.125	0.093	Perceived status
mad	-0.13	0.8982	-0.0159	-0.255	0.223	Perceived status
get	-0.335	0.7484	-0.0163	-0.112	0.079	Perceived status
open	-0.152	0.884	-0.0177	-0.245	0.21	Perceived status
girl	-0.312	0.7504	-0.0186	-0.136	0.098	Perceived status
old	-0.231	0.8358	-0.0188	-0.178	0.14	Perceived status
went	-0.198	0.846	-0.0208	-0.228	0.186	Perceived status
night	-0.133	0.8936	-0.021	-0.331	0.289	Perceived status
agre	-0.464	0.6546	-0.0224	-0.117	0.072	Perceived status
she	-0.388	0.7154	-0.0228	-0.138	0.092	Perceived status
brad	-0.475	0.6392	-0.0241	-0.124	0.075	Perceived status
monei	-0.321	0.7648	-0.0242	-0.172	0.123	Perceived status
apart	-0.239	0.8174	-0.0256	-0.236	0.185	Perceived status
view	-0.143	0.884	-0.0256	-0.375	0.324	Perceived status
final	-0.184	0.8512	-0.0258	-0.301	0.249	Perceived status
yeah	-1.716	0.0938	-0.0259	-0.056	0.004	Perceived status
issu	-0.236	0.8052	-0.0267	-0.248	0.195	Perceived status
begin	-0.218	0.8298	-0.0277	-0.277	0.222	Perceived status
wear	-0.206	0.8524	-0.0281	-0.295	0.239	Perceived status
far	-0.241	0.8126	-0.0283	-0.258	0.201	Perceived status
thought	-1.046	0.3162	-0.0294	-0.084	0.026	Perceived status
walk	-0.349	0.7422	-0.0301	-0.2	0.139	Perceived status
sort	-0.581	0.584	-0.0321	-0.141	0.076	Perceived status
problem	-0.257	0.802	-0.0326	-0.281	0.216	Perceived status
want	-0.668	0.5166	-0.0331	-0.13	0.064	Perceived status
scene	-1.008	0.3322	-0.0337	-0.099	0.032	Perceived status
becaus	-0.467	0.6446	-0.0342	-0.178	0.109	Perceived status
possibl	-0.225	0.8354	-0.0357	-0.347	0.275	Perceived status
peopl	-0.807	0.4352	-0.0361	-0.124	0.052	Perceived status
gui	-1.66	0.107	-0.038	-0.083	0.007	Perceived status
the	-1.109	0.2778	-0.0381	-0.105	0.029	Perceived status
commit	-0.309	0.7578	-0.0384	-0.282	0.205	Perceived status
men	-0.417	0.679	-0.0393	-0.224	0.145	Perceived status
bad	-0.6	0.5646	-0.0409	-0.174	0.093	Perceived status
mayb	-1.348	0.192	-0.0431	-0.106	0.02	Perceived status
famili	-1.039	0.3106	-0.0443	-0.128	0.039	Perceived status
wai	-1.023	0.322	-0.0444	-0.129	0.041	Perceived status
ly	-0.318	0.7584	-0.0461	-0.33	0.238	Perceived status
daughter	-0.4	0.712	-0.0464	-0.274	0.181	Perceived status
kind	-0.868	0.407	-0.0465	-0.152	0.059	Perceived status
decid	-0.327	0.7588	-0.0466	-0.326	0.233	Perceived status
relationship	-0.989	0.3274	-0.0476	-0.142	0.047	Perceived status
wait	-0.612	0.5568	-0.0484	-0.203	0.107	Perceived status
brother	-1.211	0.2406	-0.0491	-0.128	0.03	Perceived status
person	-0.557	0.592	-0.0506	-0.229	0.127	Perceived status
disagre	-0.385	0.7132	-0.0521	-0.318	0.214	Perceived status
have	-0.646	0.5388	-0.0524	-0.211	0.106	Perceived status
woman	-1.302	0.1944	-0.0537	-0.135	0.027	Perceived status
that	-1.472	0.1646	-0.0544	-0.127	0.018	Perceived status
care	-0.526	0.6204	-0.0549	-0.26	0.15	Perceived status
exactli	-0.506	0.6176	-0.0572	-0.279	0.165	Perceived status
busi	-0.947	0.3636	-0.0573	-0.176	0.061	Perceived status
happi	-1.19	0.2488	-0.0578	-0.153	0.037	Perceived status
stori	-0.49	0.6392	-0.0584	-0.292	0.175	Perceived status
kid	-1.607	0.1166	-0.0585	-0.13	0.013	Perceived status
need	-0.789	0.4424	-0.0598	-0.208	0.089	Perceived status
weren	-0.364	0.7278	-0.0612	-0.391	0.269	Perceived status
when	-0.526	0.6052	-0.0621	-0.293	0.169	Perceived status
fanci	-0.471	0.645	-0.0625	-0.322	0.197	Perceived status
head	-0.614	0.5436	-0.063	-0.264	0.138	Perceived status
coupl	-1.057	0.2998	-0.0653	-0.186	0.056	Perceived status
dress	-0.615	0.5596	-0.0664	-0.278	0.145	Perceived status
especi	-0.502	0.632	-0.0673	-0.33	0.195	Perceived status
differ	-0.735	0.4818	-0.0678	-0.249	0.113	Perceived status
happen	-1.661	0.102	-0.0681	-0.149	0.012	Perceived status
ask	-0.653	0.5294	-0.0682	-0.273	0.136	Perceived status
make	-1.023	0.3204	-0.0686	-0.2	0.063	Perceived status
lose	-0.604	0.5584	-0.0688	-0.292	0.155	Perceived status
realiz	-0.51	0.6152	-0.0691	-0.335	0.197	Perceived status
point	-0.996	0.3314	-0.0703	-0.209	0.068	Perceived status
who	-0.811	0.4314	-0.0713	-0.244	0.101	Perceived status
feel	-1.774	0.0782	-0.0748	-0.158	0.008	Perceived status
bring	-0.589	0.5672	-0.0765	-0.331	0.178	Perceived status
later	-0.646	0.5344	-0.0777	-0.314	0.158	Perceived status
stand	-0.779	0.4472	-0.0791	-0.278	0.12	Perceived status
but	-2.328	0.0238	-0.0818	-0.151	-0.013	Perceived status
go	-2.191	0.0328	-0.0862	-0.163	-0.009	Perceived status
sure	-1.251	0.2304	-0.0864	-0.222	0.049	Perceived status
somebodi	-0.851	0.4246	-0.0868	-0.287	0.113	Perceived status
great	-0.598	0.5626	-0.0875	-0.374	0.199	Perceived status
dark	-0.687	0.4878	-0.088	-0.339	0.163	Perceived status
wrong	-0.963	0.3632	-0.0899	-0.273	0.093	Perceived status
hous	-1.134	0.2594	-0.0909	-0.248	0.066	Perceived status
power	-0.858	0.4004	-0.0912	-0.299	0.117	Perceived status
minut	-0.729	0.4688	-0.0913	-0.337	0.154	Perceived status
relat	-2.405	0.0172	-0.0923	-0.167	-0.017	Perceived status
threw	-0.675	0.5106	-0.0929	-0.362	0.177	Perceived status
goe	-0.925	0.3674	-0.0947	-0.295	0.106	Perceived status
die	-1.53	0.1432	-0.0958	-0.218	0.027	Perceived status
argument	-1.34	0.1966	-0.0959	-0.236	0.044	Perceived status
where	-0.61	0.5552	-0.0984	-0.415	0.218	Perceived status
case	-0.618	0.5522	-0.099	-0.413	0.215	Perceived status
move	-1.191	0.2426	-0.1033	-0.273	0.067	Perceived status
room	-1.168	0.251	-0.1056	-0.283	0.072	Perceived status
romant	-0.932	0.3664	-0.1056	-0.328	0.117	Perceived status
father	-1.28	0.2154	-0.1056	-0.267	0.056	Perceived status
young	-1.466	0.1516	-0.112	-0.262	0.038	Perceived status
shirt	-1.446	0.1628	-0.1186	-0.279	0.042	Perceived status
rich	-1	0.3312	-0.1201	-0.355	0.115	Perceived status
learn	-1.039	0.3186	-0.1209	-0.349	0.107	Perceived status
plan	-1.664	0.1022	-0.1242	-0.271	0.022	Perceived status
outsid	-1.166	0.2486	-0.1266	-0.339	0.086	Perceived status
saw	-1.712	0.091	-0.1274	-0.273	0.018	Perceived status
fight	-1.477	0.1536	-0.1289	-0.3	0.042	Perceived status
some	-0.795	0.4434	-0.1294	-0.448	0.19	Perceived status
situat	-1.012	0.3304	-0.13	-0.382	0.122	Perceived status
life	-1.491	0.147	-0.1322	-0.306	0.042	Perceived status
mother	-1.841	0.0748	-0.1377	-0.284	0.009	Perceived status
shoot	-1.065	0.305	-0.1388	-0.394	0.117	Perceived status
rememb	-1.445	0.1636	-0.1405	-0.331	0.05	Perceived status
poor	-1.108	0.2838	-0.1574	-0.436	0.121	Perceived status
follow	-1.142	0.2584	-0.1615	-0.439	0.116	Perceived status
build	-1.326	0.2066	-0.1683	-0.417	0.08	Perceived status
felt	-2.48	0.0154	-0.1715	-0.307	-0.036	Perceived status
decis	-1.462	0.152	-0.1793	-0.42	0.061	Perceived status
give	-1.101	0.2746	-0.1797	-0.5	0.14	Perceived status
main	-1.475	0.1554	-0.1827	-0.426	0.06	Perceived status
long	-1.156	0.2702	-0.1878	-0.506	0.131	Perceived status
posit	-1.413	0.1748	-0.1882	-0.449	0.073	Perceived status
moment	-1.365	0.18	-0.19	-0.463	0.083	Perceived status
drive	-2.162	0.0372	-0.1911	-0.364	-0.018	Perceived status
ladi	-2.125	0.0418	-0.1958	-0.376	-0.015	Perceived status
wouldn	-2.584	0.0118	-0.2198	-0.387	-0.053	Perceived status
big	-2.245	0.0276	-0.222	-0.416	-0.028	Perceived status
face	-2.031	0.0448	-0.2237	-0.44	-0.008	Perceived status
reason	-2.311	0.026	-0.2254	-0.417	-0.034	Perceived status
discuss	-2.748	0.0058	-0.2414	-0.414	-0.069	Perceived status
hand	-1.568	0.1208	-0.2455	-0.553	0.061	Perceived status
troubl	-1.467	0.1472	-0.2459	-0.575	0.083	Perceived status
place	-2.655	0.0084	-0.2504	-0.435	-0.066	Perceived status
someon	-1.729	0.0962	-0.2509	-0.535	0.034	Perceived status
explain	-1.817	0.0784	-0.252	-0.524	0.02	Perceived status
mind	-2.184	0.0316	-0.2594	-0.492	-0.027	Perceived status
imagin	-1.641	0.1122	-0.2622	-0.575	0.051	Perceived status
mess	-1.65	0.11	-0.2653	-0.58	0.05	Perceived status
eventu	-1.681	0.0964	-0.2699	-0.584	0.045	Perceived status
strong	-1.934	0.0546	-0.28	-0.564	0.004	Perceived status
awai	-3.616	0	-0.2829	-0.436	-0.13	Perceived status
probabl	-5.078	0	-0.3024	-0.419	-0.186	Perceived status
sound	-2.018	0.052	-0.3051	-0.601	-0.009	Perceived status
hard	-2.228	0.0308	-0.3066	-0.576	-0.037	Perceived status
travel	-2.41	0.0178	-0.316	-0.573	-0.059	Perceived status
shot	-2.151	0.036	-0.3247	-0.621	-0.029	Perceived status
confus	-2.508	0.0176	-0.3317	-0.591	-0.072	Perceived status
entir	-2.034	0.052	-0.3364	-0.661	-0.012	Perceived status
show	-3.115	0.0024	-0.3638	-0.593	-0.135	Perceived status
